# Supplementary material for: Predicting severe COVID-19 disease in adults: A single-centre cohort study during the first three pandemic waves in 2020–2021 in Vilnius, Lithuania
Source: PLoS One. 2026 May 29;21(5):e0350112. doi: 10.1371/journal.pone.0350112 (PMC13221065; doi:10.1371/journal.pone.0350112)
Supplement: S5 Data — (XLSX) [file pone.0350112.s005.xlsx]

## Sheet: Database
id	covid_severity	age_y	sex	any_dis	comorbid_3gr	anaemia	asplenia	asthma	copd	lungdis	cancer	hypert	heartdis	dement	diabetes	immuno	liverdis	neuromusc	rendis	rheumat	stroke	tuberc	obese	malnutr	pregnant	panvaccany	bmi	smoking	onset_to_admit	suddenonset	feverishness	fever	chills	tach	malaise	headache	dizzy	confusion	myalgia	sorethroat	coryza	cough	sob	chest	palp	general_deter	nausea	vomit	diarr
1	1	47	0	0	1	0	0	0	0	0	0	0	0	0	0	0	0	0	0	0	0	0	0	0	0	0			2	1	1	0	0	0	0	0	0	0	1	1	0	0	0	0	0	0	0	0	0
2	1	57	1	1	2	0	0	0	0	0	0	1	0	0	0	0	0	0	0	0	0	0				0			9		1	1	1	0	1	0	0	0	1	1	0	1	0	0	0	1	0	0	0
3	1	34	0	0	1	0	0	0	0	0	0	0	0	0	0	0	0	0	0	0	0	0	0	0	0	0			2	1	1	0	0	0	1	0	0	0	1	0	0	1	0	0	0	1	0	0	0
4	1	44	1	1	2	0	0	0	0	0	0	1	0	0	0	0	0	0	0	0	0	0				0			4	1	1	1	1	0	1	0	0	0	0	0	0	1	0	1	0	1	0	1	0
5	1	32	1	0	1	0	0	0	0	0	0	0	0	0	0	0	0	0	0	0	0	0				0			1	1	1	1	0	0	1	0	0	0	0	0	0	1	0	0	0	0	0	0	0
6	1	24	0	0	1	0	0	0	0	0	0	0	0	0	0	0	0	0	0	0	0	0			0	0			4	1	1	0	0	0	1	0	0	0	0	0	0	1	0	0	0	0	0	0	0
7	1	35	1	0	1	0	0	0	0	0	0	0	0	0	0	0	0	0	0	0	0	0				0			2	1	1	0	0	0	1	0	0	0	1	0	0	0	0	0	0	1	0	0	0
8	1	50	1	1	2	0	0	0	0	0	0	1	0	0	1	0	0	0	0	0	0	0				0			2	1	0	0	1	0	1	0	0	0	0	0	0	1	0	0	0	0	0	0	0
9	1	27	1	0	1	0	0	0	0	0	0	0	0	0	0	0	0	0	0	0	0	0				0			6	1	1	0	0	0	1	1	0	0	1	1	0	1	0	0	0	1	0	0	0
10	1	51	1	0	1	0	0	0	0	0	0	0	0	0	0	0	0	0	0	0	0	0				0			4	1	1	0	0	0	1	1	0	0	0	0	0	1	0	0	0	1	0	0	0
11	1	42	1	1	3	0	0	0	0	0	0	1	1	0	0	0	0	0	0	0	0	0				0			1	1	1	0	0	0	0	1	0	0	0	1	0	1	0	0	0	0	0	0	0
12	1	25	0	0	1	0	0	0	0	0	0	0	0	0	0	0	0	0	0	0	0	0			0	0			7	1	1	1	0	0	1	1	0	0	0	1	1	1	1	0	0	1	0	0	0
13	1	57	0	1	3	0	0	0	0	0	1	1	0	0	0	0	0	0	0	0	0	0			0	0			4	1	1	0	0	0	1	1	0	0	0	1	0	1	0	0	0	0	0	0	0
14	1	34	1	0	1	0	0	0	0	0	0	0	0	0	0	0	0	0	0	0	0	0				0			2	1	1	0	1	0	1	0	0	0	0	1	1	0	0	0	0	0	0	0	0
15	1	35	1	0	1	0	0	0	0	0	0	0	0	0	0	0	0	0	0	0	0	0				0			3	1	1	0	1	0	1	0	0	0	1	0	0	1	1	0	0	0	0	0	0
16	1	37	0	0	1	0	0	0	0	0	0	0	0	0	0	0	0	0	0	0	0	0			0	0			1	1	1	0	0	0	1	1	0	0	1	1	1	0	0	0	0	0	0	0	0
17	2	55	1	1	3	0	0	0	0	0	0	1	1	0	0	0	0	0	0	0	0	0				0			10	1	1	1	1	0	1	0	0	0	1	0	0	1	0	1	0	0	0	0	0
18	1	31	1	0	1	0	0	0	0	0	0	0	0	0	0	0	0	0	0	0	0	0				0			6	1	0	0	0	0	1	0	0	0	0	0	0	1	0	0	0	0	0	0	0
19	2	59	0	1	2	0	0	0	0	0	0	1	0	0	0	0	0	0	0	0	0	0			0	0			9	1	1	0	0	0	1	0	0	0	0	0	0	1	0	0	0	0	0	0	0
20	1	23	1	0	1	0	0	0	0	0	0	0	0	0	0	0	0	0	0	0	0	0				0			2	1	0	0	0	0	0	0	0	0	1	0	0	0	0	0	0	0	0	0	0
21	1	35	0	0	1	0	0	0	0	0	0	0	0	0	0	0	0	0	0	0	0	0			0	0			2	1	1	0	0	0	0	1	0	0	1	0	0	1	0	0	0	0	0	0	0
22	1	39	0	0	1	0	0	0	0	0	0	0	0	0	0	0	0	0	0	0	0	0			0	0			4	1	1	0	0	0	0	0	0	0	1	1	0	0	0	0	0	0	0	0	0
23	1	37	0	0	1	0	0	0	0	0	0	0	0	0	0	0	0	0	0	0	0	0			0	0			4	1	1	0	1	0	0	1	0	0	1	1	0	0	0	0	0	0	0	0	0
24	1	19	1	0	1	0	0	0	0	0	0	0	0	0	0	0	0	0	0	0	0	0				0			3	1	0	0	0	0	1	0	0	0	1	0	0	1	0	0	0	0	0	0	0
25	1	31	1	0	1	0	0	0	0	0	0	0	0	0	0	0	0	0	0	0	0	0				0				0	0	0	0	0	0	0	0	0	0	0	0	0	0	0	0	0	0	0	0
26	1	21	1	0	1	0	0	0	0	0	0	0	0	0	0	0	0	0	0	0	0	0				0			4	1	1	1	0	0	0	0	0	0	0	0	0	1	0	0	0	0	0	0	0
27	2	39	1	0	1	0	0	0	0	0	0	0	0	0	0	0	0	0	0	0	0	0				0			8	1	1	1	1	1	1	0	0	0	1	0	0	1	1	0	0	0	0	0	0
28	1	20	1	0	1	0	0	0	0	0	0	0	0	0	0	0	0	0	0	0	0	0				0			2	1	1	0	0	0	0	0	0	0	0	0	1	0	0	0	0	0	0	0	0
29	1	68	0	1	2	0	0	0	0	0	0	1	0	0	0	0	0	0	0	0	0	0			0	0				1	0	0	0	0	0	0	0	0	0	0	0	1	0	0	0	0	0	0	0
30	1	39	1	0	1	0	0	0	0	0	0	0	0	0	0	0	0	0	0	0	0	0				0			4	1	1	0	1	0	0	0	0	0	1	1	0	1	1	0	0	0	0	0	0
31	2	69	1	0	1	0	0	0	0	0	0	0	0	0	0	0	0	0	0	0	0	0				0				1	1	1	0	1	0	0	0	0	0	0	0	0	1	0	0	0	0	0	0
32	1	53	0	0	1	0	0	0	0	0	0	0	0	0	0	0	0	0	0	0	0	0			0	0			1	1	1	0	0	0	1	0	0	0	1	0	0	1	0	0	0	0	0	0	0
33	1	55	0	1	2	0	0	0	0	0	0	1	0	0	0	0	0	0	0	0	0	0			0	0			4	1	1	1	1	0	0	1	0	0	0	0	0	1	0	0	0	0	1	0	0
34	1	29	1	0	1	0	0	0	0	0	0	0	0	0	0	0	0	0	0	0	0	0				0			2	1	1	0	0	0	1	0	0	0	0	1	0	1	0	1	0	0	0	0	1
35	1	27	0	0	1	0	0	0	0	0	0	0	0	0	0	0	0	0	0	0	0	0			0	0			2	1	1	0	0	0	0	1	0	0	1	0	0	1	0	0	0	0	0	0	0
36	1	21	0	0	1	0	0	0	0	0	0	0	0	0	0	0	0	0	0	0	0	0			0	0			5	1	1	0	1	0	1	0	0	0	0	0	0	1	0	1	0	0	0	0	1
37	1	50	0	1	3	0	0	0	0	0	0	1	0	0	0	0	0	0	1	0	0	0			0	0			10	1	1	1	1	0	1	0	0	0	1	1	0	1	0	1	0	0	0	0	0
38	1	19	0	0	1	0	0	0	0	0	0	0	0	0	0	0	0	0	0	0	0	0	0	0	0	0	22.27		5	1	1	1	0	0	0	0	0	0	0	1	0	1	0	0	0	0	0	0	0
39	1	38	1	1	2	0	0	0	0	0	0	0	0	0	1	0	0	0	0	0	0	0	0	0		0	24.11		7	1	1	1	0	0	0	0	0	0	1	1	0	1	0	0	0	0	0	0	0
40	1	37	1	0	1	0	0	0	0	0	0	0	0	0	0	0	0	0	0	0	0	0	0	0		0	26.17		3	1	1	1	0	0	0	0	0	0	0	0	0	1	0	0	0	0	0	0	0
41	2	49	1	1	3	0	0	0	0	0	0	1	1	0	0	0	0	0	0	0	0	0				0			4	1	1	1	0	0	1	0	0	0	0	0	0	1	1	0	0	0	0	0	0
42	1	65	1	0	1	0	0	0	0	0	0	0	0	0	0	0	0	0	0	0	0	0				0		1	6	1	1	1	0	0	0	0	0	0	0	0	0	1	0	0	0	0	0	0	0
43	1	40	1	0	1	0	0	0	0	0	0	0	0	0	0	0	0	0	0	0	0	0	0	0		0	28.53		9	1	1	1	0	0	0	0	0	0	0	0	0	1	0	0	0	0	0	0	0
44	1	48	0	0	1	0	0	0	0	0	0	0	0	0	0	0	0	0	0	0	0	0			0	0			3	1	1	1	0	0	0	0	0	0	0	1	0	1	0	0	0	0	0	0	0
45	1	48	0	1	3	1	0	0	0	0	0	1	1	0	0	0	0	0	0	0	0	0			0	0			8	1	0	0	0	0	0	0	0	0	0	0	0	1	0	0	0	0	0	0	0
46	1	66	0	1	3	0	0	0	0	0	0	1	1	0	0	0	0	0	0	0	0	0			0	0			8	1	1	0	0	0	1	0	0	0	0	1	1	1	1	0	0	0	0	0	0
47	1	21	1	0	1	0	0	0	0	0	0	0	0	0	0	0	0	0	0	0	0	0				0			1	1	1	0	0	0	0	0	0	0	0	0	0	0	0	0	0	0	0	0	0
48	1	28	1	0	1	0	0	0	0	0	0	0	0	0	0	0	0	0	0	0	0	0				0			11	1	0	0	0	0	0	0	0	0	0	0	1	1	0	0	0	0	0	0	0
49	2	67	0	1	3	0	0	0	0	0	0	1	0	0	0	0	1	0	0	0	0	0			0	0			6	1	1	0	0	0	0	0	0	0	0	1	0	1	0	0	0	0	0	0	0
50	2	50	1	0	1	0	0	0	0	0	0	0	0	0	0	0	0	0	0	0	0	0				0		0	11	1	1	0	1	0	1	0	0	0	0	0	0	1	1	0	0	0	0	0	0
51	1	19	1	0	1	0	0	0	0	0	0	0	0	0	0	0	0	0	0	0	0	0				0			3	1	1	0	0	0	0	0	0	0	0	0	0	1	0	0	0	0	0	0	0
52	2	68	0	0	1	0	0	0	0	0	0	0	0	0	0	0	0	0	0	0	0	0			0	0			2	1	1	1	0	0	0	1	0	0	1	1	0	1	0	0	0	0	0	0	0
53	1	26	1	0	1	0	0	0	0	0	0	0	0	0	0	0	0	0	0	0	0	0	0	0		0	27.17		6	1	0	0	0	0	0	0	0	0	0	1	1	1	0	0	0	0	0	0	0
54	1	22	1	0	1	0	0	0	0	0	0	0	0	0	0	0	0	0	0	0	0	0	0	0		0	24.57		1	1	1	0	0	0	0	0	0	0	1	1	0	1	0	0	0	0	0	0	0
55	2	89	0	1	2	0	0	0	0	0	0	1	1	1	0	0	0	0	0	0	0	0			0	0			1	1	0	0	0	0	1	0	0	0	0	0	0	0	1	0	0	0	0	0	0
56	1	51	0	0	1	0	0	0	0	0	0	0	0	0	0	0	0	0	0	0	0	0			0	0			2	1	0	0	0	0	0	0	0	0	0	1	0	1	0	0	0	0	0	0	0
57	1	51	1	1	3	0	0	0	0	0	0	1	1	0	0	0	0	0	0	0	0	0				0			6	1	1	0	1	0	1	0	0	0	0	0	0	1	1	0	0	0	0	0	0
58	1	46	0	0	1	0	0	0	0	0	0	0	0	0	0	0	0	0	0	0	0	0			0	0			4	1	0	0	0	0	1	0	0	0	1	0	0	0	0	1	0	0	0	0	0
59	1	42	1	1	2	0	0	0	0	0	0	1	0	0	0	0	0	0	0	0	0	0				0			4	1	0	0	0	0	0	1	0	0	0	0	0	1	0	0	0	0	0	0	0
60	1	48	1	1	3	0	0	0	0	0	0	1	1	0	0	0	1	0	0	0	0	0				0			10	1	0	0	0	0	0	0	0	0	1	0	0	1	0	0	0	0	0	0	0
61	1	43	0	0	1	0	0	0	0	0	0	0	0	0	0	0	0	0	0	0	0	0			0	0			13	1	0	0	0	0	0	0	0	0	0	1	0	0	0	0	0	0	0	0	0
62	1	32	0	0	1	0	0	0	0	0	0	0	0	0	0	0	0	0	0	0	0	0			0	0			6	1	0	0	0	0	0	0	0	0	1	0	0	0	0	0	0	0	0	0	0
63	1	43	0	0	1	0	0	0	0	0	0	0	0	0	0	0	0	0	0	0	0	0	0	0	0	0	19.49		13	1	0	0	0	0	0	1	0	0	0	1	1	1	0	0	0	0	0	0	0
64	1	49	0	1	2	0	0	0	0	0	0	1	0	0	0	0	0	0	0	0	0	0			0	0			7	1	0	0	0	0	0	1	0	0	1	1	0	1	0	0	0	0	0	0	0
65	1	49	1	0	1	0	0	0	0	0	0	0	0	0	0	0	0	0	0	0	0	0				0			8	1	0	0	0	0	0	0	0	0	0	0	0	1	0	0	0	0	0	0	0
66	2	81	1	1	3	0	0	0	1	0	0	1	1	0	0	0	0	0	0	0	0	0				0			2	1	1	0	0	1	1	0	0	0	0	1	0	0	1	0	1	0	0	0	0
67	1	43	1	0	1	0	0	0	0	0	0	0	0	0	0	0	0	0	0	0	0	0	0	0		0	23.12		0	0	0	0	0	0	0	0	0	0	0	0	0	0	0	0	0	0	0	0	0
68	1	37	1	0	1	0	0	0	0	0	0	0	0	0	0	0	0	0	0	0	0	0	0	0		0	24.8		0	0	0	0	0	0	0	0	0	0	0	0	0	0	0	0	0	0	0	0	0
69	1	21	0	0	1	0	0	0	0	0	0	0	0	0	0	0	0	0	0	0	0	0	0	0	0	0	26.8		3	1	1	0	0	0	1	1	0	0	0	0	1	1	0	0	0	0	0	0	1
70	1	39	1	1	2	0	0	0	0	0	0	1	0	0	0	0	0	0	0	0	0	0	1	0		0	38.58			1	0	0	0	0	0	0	0	0	0	0	0	0	0	0	0	0	0	0	0
71	1	22	0	0	1	0	0	0	0	0	0	0	0	0	0	0	0	0	0	0	0	0	0	0	0	0	22.4		6	1	1	0	0	0	1	1	0	0	1	1	1	1	0	0	0	0	0	0	0
72	2	69	0	1	3	0	0	0	0	0	0	1	1	0	0	0	0	0	0	0	0	0			0	0			3	1	1	1	0	1	0	0	0	0	0	0	0	0	0	1	0	0	0	0	0
73	1	46	1	1	2	0	0	0	0	0	0	1	0	0	0	0	0	0	0	0	0	0	1	0		0	35.44		7	1	1	0	1	0	1	0	0	0	0	1	0	1	1	0	0	0	0	0	0
74	1	27	1	1	2	0	0	0	0	0	0	1	0	0	0	0	0	0	0	0	0	0	0	0		0	24.22		2	1	1	0	0	0	1	0	0	0	0	0	0	0	0	0	0	0	0	0	0
75	1	33	1	1	3	0	0	0	0	0	0	1	0	0	0	0	1	0	0	0	0	0				0			10	1	1	0	0	0	1	1	0	0	0	0	0	1	0	1	0	0	0	0	0
76	1	31	0	0	1	0	0	0	0	0	0	0	0	0	0	0	0	0	0	0	0	0			1	0			3	1	1	0	0	0	1	0	0	0	0	0	1	1	0	0	0	0	0	0	0
77	1	46	0	1	2	0	0	0	0	0	0	1	0	0	0	0	0	0	0	0	0	0			0	0			0	1	0	0	0	0	0	1	0	0	0	0	1	0	0	0	0	0	0	0	0
78	1	47	0	0	1	0	0	0	0	0	0	0	0	0	0	0	0	0	0	0	0	0			0	0			12	1	0	0	0	0	1	0	0	0	1	1	0	1	0	0	0	0	0	0	0
79	1	43	1	0	1	0	0	0	0	0	0	0	0	0	0	0	0	0	0	0	0	0				0			11	1	1	0	0	0	1	0	0	0	0	1	0	1	0	0	0	0	0	0	0
80	2	56	0	0	1	0	0	0	0	0	0	0	0	0	0	0	0	0	0	0	0	0			0	0			6	1	1	1	0	0	1	0	0	0	0	0	0	1	0	0	0	0	0	0	0
81	1	34	1	0	1	0	0	0	0	0	0	0	0	0	0	0	0	0	0	0	0	0				0			3	1	1	0	0	0	1	0	0	0	0	0	1	1	0	1	0	0	0	0	0
82	1	57	0	0	1	0	0	0	0	0	0	0	0	0	0	0	0	0	0	0	0	0	0	0	0	0	26.9		6	1	1	0	0	0	1	0	0	0	0	0	0	0	0	0	0	0	0	0	0
83	1	26	0	0	1	0	0	0	0	0	0	0	0	0	0	0	0	0	0	0	0	0	0	0	0	0	23.88		6	1	1	0	0	0	1	1	0	0	0	0	1	1	0	0	0	0	0	0	0
84	2	66	1	1	2	0	0	0	0	0	0	1	0	0	0	0	0	0	0	0	0	0				0			3	1	0	0	1	0	1	0	0	0	0	0	0	0	0	0	0	0	0	0	0
85	2	67	0	1	2	0	0	0	0	0	0	1	0	0	0	0	0	0	0	0	0	0			0	0			3	1	0	0	0	0	1	0	0	0	0	0	0	0	0	0	0	0	0	0	0
86	2	48	0	1	2	1	0	0	0	0	0	0	0	0	0	0	0	0	0	0	0	0			0	0			9	1	1	0	0	0	1	0	0	0	1	0	0	1	0	0	0	0	0	0	0
87	1	25	1	1	2	0	0	0	0	0	0	1	0	0	0	0	0	0	0	0	0	0				0			4	1	1	1	0	0	1	1	0	0	0	1	0	1	0	0	0	0	0	0	0
88	2	60	0	1	2	0	0	0	0	0	0	1	0	0	0	0	0	0	0	0	0	0			0	0			7	1	1	0	1	0	1	0	0	0	1	0	1	1	1	1	0	0	1	0	0
89	1	49	0	0	1	0	0	0	0	0	0	0	0	0	0	0	0	0	0	0	0	0	0	0	0	0	21.97		10	1	1	0	0	0	1	1	0	0	1	0	0	0	0	0	0	0	0	0	0
90	2	84	0	1	2	0	0	0	0	0	0	1	0	0	0	0	0	0	0	0	0	0			0	0			3	1	0	0	0	1	1	0	0	0	0	1	0	0	0	0	0	0	0	0	0
91	2	59	1	1	3	1	0	0	0	0	1	1	1	0	1	1	0	0	0	0	0	0	1			0		2			0	0	0	0	1	0	1	1	0	0	0	0	1	0	0	1	0	0	0
92	1	59	0	1	2	0	0	0	0	0	0	1	0	0	0	0	0	0	0	0	0	0			0	0			7	1	1	0	0	0	1	0	0	0	0	0	0	1	1	0	0	0	0	0	0
93	2	77	1	1	3	1	0	0	0	0	0	1	0	0	1	0	0	0	1	0	0	0				0			0		0	0	0	1	0	0	1	1	0	0	0	0	1	0	0	1	0	0	0
94	2	76	0	1	3	0	0	0	0	0	0	1	0	0	1	0	0	0	0	0	0	0	1		0	0			7	1	1	0	0	0	1	0	1	1	0	0	0	0	1	0	0	0	1	0	0
95	2	76	0	1	2	0	0	0	0	0	0	1	0	0	0	0	0	0	0	0	0	0			0	0			6	1	0	0	1	0	1	0	0	0	1	0	0	1	1	0	0	0	0	0	0
96	2	86	0	1	3	0	0	0	1	0	0	1	1	0	0	0	0	0	1	0	0	0			0	0			14		1	1	0	0	0	0	0	0	0	0	0	0	0	0	0	0	0	0	0
97	2	89	1	1	3	1	0	0	0	0	0	1	1	1	0	0	0	0	1	0	1	0				0			14		1	1	0	1												1		0	0
98	1	21	0	0	1	0	0	0	0	0	0	0	0	0	0	0	0	0	0	0	0	0			0	0			14	1	1	0	1	0	1	0	0	0	0	0	0	1	0	1	0	0	0	0	0
99	2	69	0	1	3	0	0	0	0	1	0	1	1	0	0	0	0	0	0	0	1	0			0	0			3	0	1	0	0	1	1	0	0	0	0	0	0	1	1	0	0	0	0	0	0
100	2	71	0	1	3	0	0	0	0	0	0	1	1	1	0	0	0	0	0	0	1	0			0	0			4		1	0	0	0	0	0	0	0	0	0	0	0	0	0	0	0	0	0	0
101	1	71	1	1	3	1	0	0	0	0	1	1	1	0	0	1	1	0	1	0	0	0				0			4		1	0	0	0	0	0	0	0	0	0	0	0	0	0	0	0	0	0	0
102	1	20	1	0	1	0	0	0	0	0	0	0	0	0	0	0	0	0	0	0	0	0				0			4	0	0	0	0	0	0	0	0	0	0	0	1	0	0	0	0	0	0	0	0
103	1	48	0	0	1	0	0	0	0	0	0	0	0	0	0	0	0	0	0	0	0	0			0	0		0	4	1	1	0	1	0	1	1	0	0	0	1	1	1	0	1	0	0	0	0	0
104	1	50	0	0	1	0	0	0	0	0	0	0	0	0	0	0	0	0	0	0	0	0			0	0			18	1	0	0	0	0	1	0	0	0	1	1	0	1	0	0	0	0	0	0	0
105	2	59	0	0	1	0	0	0	0	0	0	0	0	0	0	0	0	0	0	0	0	0			0	0			11	1	1	1	0	1	1	0	0	0	0	1	0	1	1	0	0	0	0	0	0
106	1	50	1	1	2	0	0	1	0	0	0	0	0	0	0	0	0	0	0	0	0	0				0		0	8	1	1	0	1	0	1	0	0	0	0	0	0	1	1	0	0	0	0	0	0
107	1	62	1	1	3	0	0	0	0	0	0	1	1	0	0	0	0	0	0	0	0	0				0			12	1	0	0	0	0	0	0	0	0	0	0	0	0	0	0	0	0	0	0	0
108	2	68	1	0	1	0	0	0	0	0	0	0	0	0	0	0	0	0	0	0	0	0				0		0	10	1	1	0	1	0	1	0	0	0	0	0	0	1	0	0	0	0	0	0	0
109	2	54	1	0	1	0	0	0	0	0	0	0	0	0	0	0	0	0	0	0	0	0				0			13	1	1	1	1	0	1	1	0	0	1	0	0	1	0	0	0	0	0	0	0
110	2	62	1	0	1	0	0	0	0	0	0	0	0	0	0	0	0	0	0	0	0	0				0			29	1	0	0	0	0	1	0	0	0	0	0	0	1	0	0	0	0	0	0	0
111	2	49	1	0	1	0	0	0	0	0	0	0	0	0	0	0	0	0	0	0	0	0	1	0		0		0	8	1	1	1	0	1	1	1	0	0	0	0	0	1	1	1	0	0	0	0	0
112	1	49	1	1	2	0	0	0	0	0	0	1	0	0	0	0	0	0	0	0	0	0				0		0	13	1	0	0	0	0	1	0	0	0	1	0	0	1	0	0	0	0	0	0	0
113	1	49	0	0	1	0	0	0	0	0	0	0	0	0	0	0	0	0	0	0	0	0			0	0		0	15	1	0	0	0	0	1	1	0	0	1	0	0	1	0	0	0	0	0	0	0
114	1	35	1	0	1	0	0	0	0	0	0	0	0	0	0	0	0	0	0	0	0	0				0			7	1	0	0	0	0	1	0	0	0	0	0	1	1	0	0	0	0	0	0	0
115	2	82	0	1	3	0	0	0	0	0	0	1	0	0	1	0	0	0	0	0	1	0			0	0			2	1	1	1	0	1	1	0	0	1	0	0	0	0	1	0	0	1	0	0	0
116	2	62	0	1	3	0	0	0	0	0	0	1	1	0	1	0	0	0	0	0	0	0	1		0	0			15	1	1	1	1	1	1	1	0	0	1	1	1	1	0	1	0	0	1	0	0
117	2	35	1	1	2	0	0	0	0	0	0	0	0	0	0	0	0	0	1	0	0	0				0			10	1	1	1	0	1	1	0	0	0	1	1	0	1	1	1	0	0	0	0	0
118	2	90	0	1	3	0	0	0	0	0	0	1	1	0	0	0	0	0	0	0	0	0			0	0			4	1	1	0	0	0	1	0	0	0	0	0	0	1	1	0	0	1	0	0	0
119	1	20	0	0	1	0	0	0	0	0	0	0	0	0	0	0	0	0	0	0	0	0			0	0				0	0	0	0	0	0	0	0	0	0	0	0	0	0	0	0	0	0	0	0
120	2	82	1	1	3	0	0	0	0	0	0	1	1	0	1	0	0	0	0	0	0	0				0			2	1	1	1	0	0	0	0	0	0	0	0	0	1	0	1	0	0	0	0	0
121	2	66	1	1	2	0	0	0	0	0	0	0	0	1	0	0	0	0	0	0	1	0				0			3	1	1	1	0	0	1	0	0	0	0	0	0	0	0	0	0	0	0	0	0
122	2	82	0	0	1	0	0	0	0	0	0	0	0	0	1	0	0	0	0	0	0	0			0	0			3	1	1	0	0	0	1	0	0	0	0	0	0	1	0	0	0	0	0	0	0
123	1	62	1	0	1	0	0	0	0	0	0	0	0	0	0	0	0	0	0	0	0	0				0			16	1	0	0	0	0	1	0	0	0	0	0	0	1	1	0	0	0	0	0	0
124	1	53	0	1	3	0	0	0	0	0	0	1	0	0	1	0	0	0	0	0	0	0			0	0			8	1	1	0	0	0	1	1	0	0	1	0	0	1	0	0	0	0	0	0	0
125	2	79	0	1	3	1	0	0	0	0	0	1	1	0	0	0	0	0	1	1	0	0	1		0	0	33.66		1	1	1	0	1	0	1	1	0	0	1	0	0	1	1	1	0	0	1	1	0
126	1	74	0	1	3	0	0	0	0	0	0	1	0	0	0	0	0	0	0	0	1	0	1		0	0			8	1	0	0	0	0	0	0	0	0	0	0	0	0	1	0	1	0	0	0	0
127	1	58	1	1	3	1	0	0	0	0	0	1	0	0	1	0	0	0	1	0	0	0				0			3	0	0	0	0	0	0	0	0	0	0	0	0	0	0	0	0	0	0	0	0
128	2	81	0	1	3	1	0	0	0	0	0	0	0	0	0	0	0	0	1	1	0	0			0	0			15	1	0	0	0	1	1	0	0	0	0	0	0	0	1	1	0	0	0	0	0
129	2	72	0	0	1	0	0	0	0	0	0	0	0	0	0	0	0	0	0	0	0	0			0	0			9	1	1	0	0	0	1	1	0	0	1	0	0	1	0	0	0	0	0	0	0
130	2	41	1	0	1	0	0	0	0	0	0	0	0	0	0	0	0	0	0	0	0	0				0			22	1	0	0	0	1	1	0	0	0	1	0	1	1	1	0	0	0	0	0	0
131	2	49	0	1	2	0	0	1	0	0	0	0	0	0	0	0	0	0	0	0	0	0			0	0			1	1	0	0	0	1	1	0	0	0	0	1	0	0	1	0	0	0	0	0	0
132	2	73	1	1	3	0	0	0	1	0	0	1	0	0	0	0	0	0	0	0	0	0	0	0		0			1	1	0	0	0	1	1	0	1	0	0	0	0	1	1	0	0	0	0	0	0
133	1	36	1	1	3	0	0	0	0	0	0	0	0	0	0	1	0	0	1	0	0	0				0			1	1	0	0	0	1	1	0	0	0	0	0	0	0	1	0	0	0	0	0	0
134	1	43	0	1	2	0	0	0	0	0	0	0	0	0	0	0	1	0	0	0	0	0			0	0			5	1	0	0	1	0	1	1	1	0	0	1	1	1	1	0	0	0	0	0	0
135	2	69	1	1	3	0	0	0	0	0	0	1	1	0	0	0	0	0	0	0	0	0				0			3	1	1	0	0	0	1	1	0	0	1	1	0	1	1	1	0	0	0	0	0
136	2	60	0	0	1	0	0	0	0	0	0	0	0	0	0	0	0	0	0	0	0	0			0	0			9	1	1	0	1	0	1	0	0	0	0	0	0	1	0	0	0	0	1	0	1
137	2	54	0	1	2	0	0	0	0	0	0	1	0	0	0	0	0	0	0	0	0	0			0	0			7	1	1	0	0	1	1	0	0	0	0	1	0	1	1	1	0	0	0	0	0
138	1	41	0	0	1	0	0	0	0	0	0	0	0	0	0	0	0	0	0	0	0	0			0	0			5	1	1	1	0	1	1	0	0	0	1	0	0	1	1	1	0	0	0	0	0
139	2	60	0	1	2	0	0	0	0	0	0	1	0	0	0	0	0	0	0	0	0	0			0	0			10	1	0	0	0	1	1	0	0	0	0	1	0	1	1	1	0	0	0	0	0
140	2	55	0	0	1	0	0	0	0	0	0	0	0	0	0	0	0	0	0	0	0	0			0	0			3	1	0	0	0	0	1	0	0	0	0	0	0	1	0	0	0	0	0	0	0
141	1	44	0	0	1	0	0	0	0	0	0	0	0	0	0	0	0	0	0	0	0	0			0	0		0	1	1	0	0	0	0	1	1	0	0	1	0	0	0	0	0	0	0	0	0	0
142	2	55	1	1	2	0	0	0	0	0	0	1	0	0	0	0	0	0	0	0	0	0				0			4	1	0	0	0	1	1	0	0	0	0	0	0	1	1	0	0	0	0	0	0
143	1	61	0	0	1	0	0	0	0	0	0	0	0	0	0	0	0	0	0	0	0	0			0	0		0	7	1	0	0	0	0	1	0	0	0	0	0	0	1	1	0	0	0	0	0	0
144	1	49	1	0	1	0	0	0	0	0	0	0	0	0	0	0	0	0	0	0	0	0				0			13	1	0	0	0	0	1	0	0	0	0	0	0	1	0	0	0	0	0	0	0
145	1	19	1	0	1	0	0	0	0	0	0	0	0	0	0	0	0	0	0	0	0	0				0			2	1	1	0	0	0	1	0	0	0	0	0	0	1	0	0	0	0	0	0	0
146	1	54	0	0	1	0	0	0	0	0	0	0	0	0	0	0	0	0	0	0	0	0			0	0			15	1	0	0	0	0	1	1	0	0	0	1	1	1	1	0	0	0	0	0	0
147	1	35	0	1	2	0	0	0	0	0	0	1	0	0	0	0	0	0	0	0	0	0			0	0			15	1	0	0	0	0	1	0	0	0	0	0	0	0	0	1	0	0	0	0	0
148	2	79	1	1	3	0	0	0	0	0	1	1	0	0	0	0	0	0	0	0	0	0				0			8	1	1	0	0	0	1	0	0	0	0	0	0	1	0	0	0	0	0	0	0
149	1	65	1	0	1	0	0	0	0	0	0	1	0	0	0	0	0	0	0	0	0	0				0			2	1	0	0	0	0	1	0	0	0	0	1	0	1	1	0	0	0	0	0	0
150	2	46	0	1	2	1	0	0	0	0	0	0	0	0	0	0	0	0	0	0	0	0			0	0			14	1	1	0	0	0	1	1	0	0	1	0	0	1	0	1	0	0	0	0	0
151	1	48	0	0	1	0	0	0	0	0	0	0	0	0	0	0	0	0	0	0	0	0			0	0			7	1	0	0	0	0	1	0	0	0	0	0	0	1	1	0	0	0	0	0	0
152	2	53	0	0	1	0	0	0	0	0	0	0	0	0	0	0	0	0	0	0	0	0			0	0			4	1	0	0	0	0	1	0	1	0	0	0	0	1	1	0	0	0	0	0	0
153	2	79	0	1	3	1	0	0	0	0	1	0	0	0	1	0	0	0	0	0	0	0			0	0			8	1	0	0	1	0	1	1	0	0	0	0	0	1	1	0	0	0	0	0	1
154	2	74	0	1	3	0	0	0	0	0	0	1	0	0	1	0	0	0	0	0	0	0			0	0			2	1	0	0	1	0	1	0	0	0	1	1	0	1	1	1	0	0	0	0	0
155	2	47	1	0	1	0	0	0	0	0	0	0	0	0	0	0	0	0	0	0	0	0				0			9	1	1	0	0	0	1	0	0	0	1	0	0	1	0	0	0	0	0	0	0
156	2	65	0	1	3	0	0	0	0	0	0	1	1	0	0	0	0	0	0	0	0	0			0	0			4	1	1	0	0	0	1	0	0	0	0	0	0	0	0	0	0	0	0	0	1
157	2	73	0	1	3	0	0	0	0	0	0	1	1	0	0	0	0	0	0	0	0	0			0	0			7	1	0	0	0	0	0	0	0	0	0	0	0	1	1	0	0	0	0	0	0
158	2	44	1	1	2	0	0	0	0	0	0	1	0	0	0	0	0	0	0	0	0	0				0			11	1	1	1	0	0	1	0	0	0	0	0	0	1	1	0	0	0	0	0	0
159	2	52	0	1	2	0	0	0	0	0	0	0	0	0	0	0	1	0	0	0	0	0			0	0			5	1	1	0	0	0	1	0	0	0	0	0	0	1	1	1	0	0	0	0	0
160	1	75	1	1	3	0	0	0	0	0	0	1	1	0	1	0	0	0	0	0	0	0				0			2	1	1	0	0	0	0	0	0	0	0	1	0	1	1	0	1	0	0	0	0
161	2	43	1	0	1	0	0	0	0	0	0	0	0	0	0	0	0	0	0	0	0	0	1	0		0	30.02		7	1	1	1	0	0	1	0	0	0	0	0	0	1	1	0	0	0	0	0	0
162	2	68	1	1	3	0	0	0	0	0	0	1	0	0	1	0	0	0	0	0	0	0	1	0		0			4	1	1	1	0	1	0	0	0	0	1	0	0	0	1	0	1	0	0	0	0
163	2	52	0	1	2	0	0	0	0	0	0	1	0	0	0	0	0	0	0	0	0	0			0	0			17	1	0	0	0	0	1	1	1	0	1	1	0	1	1	1	0	0	0	0	0
164	2	77	0	0	1	0	0	0	0	0	0	0	0	0	0	0	0	0	0	0	0	0			0	0			11	1	0	0	0	0	1	1	0	0	0	0	0	1	1	0	0	0	0	0	0
165	1	63	0	1	3	0	0	0	0	0	0	1	1	0	0	0	0	0	0	0	0	0			0	0			43	1	0	0	0	0	0	0	0	0	0	0	0	1	0	1	0	0	0	0	0
166	1	42	1	1	2	0	0	0	0	0	0	1	0	0	0	0	0	0	0	0	0	0				0			3	1	1	1	0	0	0	0	0	0	0	1	0	1	0	0	0	0	0	0	0
167	2	60	1	1	3	0	0	0	1	0	0	1	1	0	0	0	0	0	0	0	0	0				0		1	4	1	1	0	0	0	0	0	0	0	0	1	0	1	1	0	0	0	0	0	0
168	1	48	0	0	1	0	0	0	0	0	0	0	0	0	0	0	0	0	0	0	0	0			0	0			5	1	0	0	0	0	1	0	0	0	1	0	0	1	0	0	0	0	0	0	0
169	1	70	1	1	2	0	0	0	0	0	0	1	0	0	0	0	0	0	0	0	0	0				0		0	11	1	0	0	0	0	1	0	0	0	0	0	0	0	0	0	0	0	0	0	1
170	1	62	1	0	1	0	0	0	0	0	0	0	0	0	0	0	0	0	0	0	0	0				0			14	1	0	0	0	0	1	1	0	0	0	0	0	0	0	0	0	0	0	0	0
171	1	60	0	1	2	0	0	0	0	0	1	0	0	0	0	0	0	0	0	0	0	0			0	0			7	1	0	0	0	0	1	0	0	0	0	1	0	1	0	0	0	0	0	0	1
172	2	71	0	1	3	0	0	1	0	0	0	1	1	0	0	0	0	0	1	0	0	0			0	0			5	1	1	0	0	0	0	1	0	0	0	1	0	1	0	0	0	0	0	0	0
173	1	71	1	1	3	1	0	0	1	0	0	1	1	0	0	0	0	0	1	0	0	1				0				0	0	0	0	0	0	0	0	0	0	0	0	0	1	0	0	0	0	0	1
174	1	72	0	1	3	0	0	0	0	0	1	1	0	0	0	0	0	0	0	0	0	0			0	0			3	1	1	0	0	0	1	0	0	0	1	0	0	1	0	1	0	0	0	0	0
175	1	21	0	0	1	0	0	0	0	0	0	0	0	0	0	0	0	0	0	0	0	0			0	0			3	1	0	0	1	0	1	0	0	0	1	0	0	0	0	0	0	0	0	0	0
176	2	47	0	1	3	0	0	0	0	0	0	0	0	1	0	0	0	1	0	0	0	0			0	0			0	1	0	0	0	0	0	0	0	1	0	0	0	0	0	0	0	0	0	0	0
177	2	69	1	1	3	0	0	0	0	0	0	1	1	0	0	0	0	0	0	0	0	0				0		0	3	1	1	0	0	0	1	0	0	0	0	0	0	1	0	0	1	0	0	0	0
178	2	76	1	1	3	0	0	0	1	0	0	1	1	0	0	0	0	0	1	1	1	0	1			0			2	1	0	0	0	0	1	0	0	0	0	0	0	0	0	0	0	0	0	0	0
179	2	48	1	0	1	0	0	0	0	0	0	0	0	0	0	0	0	0	0	0	0	0				0			5	1	1	1	0	0	1	0	0	0	1	0	1	1	0	0	0	0	0	0	1
180	2	55	0	0	1	0	0	0	0	0	0	1	0	0	0	0	0	0	0	0	0	0			0	0			8	1	1	0	0	0	0	1	0	0	0	0	0	1	1	0	0	0	0	0	0
181	2	60	1	1	3	0	0	0	0	0	0	1	1	0	0	0	0	0	0	0	0	0				0			1	1	1	0	0	0	1	0	0	0	0	0	0	0	0	0	0	0	0	0	0
182	2	75	1	1	2	0	0	0	0	0	0	1	0	0	0	0	0	0	0	0	0	0				0			0	0	0	0	0	1	0	0	0	1	0	0	0	0	1	0	0	0	0	0	0
183	2	72	0	1	3	0	0	0	0	0	0	1	1	0	1	0	0	0	0	0	0	0	1		0	0			9	1	1	0	0	0	1	0	1	1	0	0	0	0	1	0	0	0	0	0	1
184	1	55	1	0	1	0	0	0	0	0	0	0	0	0	0	0	0	0	0	0	0	0				0		2	0	1	0	0	0	0	0	0	0	0	0	0	0	1	0	0	0	0	0	0	0
185	1	37	0	0	1	0	0	0	0	0	0	0	0	0	0	0	0	0	0	0	0	0			0	0			15	1	1	0	0	0	0	1	0	0	0	0	0	0	0	1	0	0	0	0	0
186	1	90	0	1	3	1	0	0	0	0	0	1	0	1	0	0	0	0	0	0	0	0			0	0			40	0	1	0	0	0	1	0	1	1	0	0	0	0	0	0	0	0	0	0	0
187	1	89	1	1	3	0	0	0	0	0	1	1	1	0	1	0	0	0	0	0	0	0				0			3	1	0	0	0	0	1	0	0	0	0	0	0	0	0	0	0	0	0	0	0
188	1	44	0	0	1	0	0	0	0	0	0	0	0	0	0	0	0	0	0	0	0	0			0	0			24	1	1	0	0	0	1	1	0	0	1	0	0	0	0	0	0	0	0	0	0
189	2	56	1	1	2	0	0	0	0	0	0	1	0	0	0	0	0	0	0	0	0	0	1	0		0	49.14		6	1	1	1	1	1	1	0	0	0	0	0	0	1	1	0	0	0	0	0	0
190	1	51	0	0	1	0	0	0	0	0	0	0	0	0	0	0	0	0	0	0	0	0			0	0			0	1	0	0	0	0	1	1	0	0	0	1	1	0	0	0	0	0	0	0	0
191	1	67	0	1	2	0	0	0	0	0	0	1	0	0	0	0	0	0	0	0	0	0			0	0			1	1	1	0	0	0	1	0	0	0	1	0	0	1	0	0	0	0	0	0	0
192	2	74	0	1	3	1	0	0	0	0	1	1	1	0	0	0	0	0	0	0	0	0			0	0			0	1	1	0	0	0	1	0	0	0	0	0	0	1	1	1	0	0	0	0	0
193	2	59	0	1	3	0	0	0	0	0	0	1	1	0	1	0	0	0	0	0	0	0	1	0	0	0			4	1	1	1	0	0	1	0	0	0	0	0	0	0	1	0	0	0	0	0	0
194	2	59	1	0	1	0	0	0	0	0	0	0	0	0	0	0	0	0	0	0	0	0				0			8	1	0	0	0	0	1	1	0	0	0	0	1	1	1	0	0	0	0	0	0
195	2	72	1	1	3	0	0	0	1	0	0	1	1	0	0	0	0	0	0	0	0	0				0			0	0	0	0	0	0	1	0	0	0	0	0	0	0	1	1	0	0	0	0	0
196	2	73	1	1	3	0	0	0	0	0	1	1	0	0	0	0	0	0	0	0	0	0				0			0	1	0	0	0	1	1	0	1	1	0	1	0	0	1	0	0	0	0	0	0
197	2	69	1	1	3	0	0	1	1	1	0	0	1	0	0	0	0	0	0	0	0	0		1		0			0	0	1	0	0	0	1	0	0	0	0	0	0	0	1	0	0	0	0	0	0
198	2	86	0	1	3	1	0	1	0	0	0	1	1	0	0	0	0	0	0	0	0	0			0	0			3	1	0	0	0	0	1	0	0	0	0	0	0	0	0	0	0	0	1	0	0
199	2	84	1	1	3	0	0	0	0	0	1	1	1	0	0	1	0	0	0	0	0	0				0			0	0	0	0	0	0	1	0	0	0	0	0	0	0	1	1	0	0	0	0	0
200	2	76	1	1	3	0	0	0	0	1	1	1	1	0	0	0	0	0	0	0	0	0				0			1	0	0	0	0	0	1	0	0	0	0	0	0	0	1	0	0	0	0	0	0
201	2	80	0	1	3	1	0	0	0	0	1	1	1	0	0	0	0	0	0	0	0	0			0	0			0	0	0	0	0	1	1	0	0	0	0	0	0	0	1	0	0	0	0	0	0
202	2	83	0	1	3	1	0	0	0	0	0	1	1	0	0	0	0	0	1	0	0	0			0	0			0	0	0	0	0	1	1	0	0	0	0	0	0	0	1	0	0	0	0	0	0
203	2	64	0	1	3	0	0	0	0	0	0	1	0	0	0	0	0	0	0	0	1	0			0	0			1	0	1	0	0	0	1	0	0	1	0	0	0	0	0	0	0	0	0	0	0
204	1	87	0	1	3	1	0	0	0	0	0	1	0	0	0	0	0	0	0	0	1	0			0	0			1	0	0	0	0	0	1	0	0	0	0	0	0	0	0	0	0	0	0	0	0
205	1	79	0	1	3	0	0	0	0	0	0	1	0	0	0	0	0	0	0	0	1	0			0	0			1	0	1	0	0	0	1	0	0	0	0	0	0	0	0	0	0	0	0	0	0
206	2	82	0	1	3	1	0	0	0	0	1	1	1	0	0	0	0	0	0	0	0	0			0	0			1	1	0	0	0	1	1	0	0	0	0	0	0	1	1	0	0	0	0	0	0
207	1	80	0	1	3	1	0	0	0	0	0	1	1	0	1	0	0	0	1	0	0	0			0	0			1	1	0	0	0	1	1	0	0	0	0	0	0	1	1	1	0	0	0	0	0
208	2	71	1	1	2	0	0	0	0	0	1	0	0	0	0	0	0	0	0	0	0	0				0			2	1	1	0	0	0	1	1	0	0	0	0	0	0	0	1	0	0	0	0	0
209	2	55	0	1	3	0	0	1	0	1	0	1	1	0	0	0	0	1	0	0	0	0			0	0			3	1	1	1	0	0	1	0	0	0	0	1	0	1	1	1	0	0	0	0	0
210	2	30	1	0	1	0	0	0	0	0	0	0	0	0	0	0	0	0	0	0	0	0				0			1	1	0	0	0	0	0	0	0	0	0	0	0	1	1	1	0	0	0	0	0
211	1	55	0	0	1	0	0	0	0	0	0	0	0	0	0	0	0	0	0	0	0	0			0	0			1	1	0	0	0	0	0	0	0	0	0	0	0	0	1	0	0	0	0	0	0
212	2	74	1	1	3	0	0	0	0	0	1	1	1	0	1	0	0	0	0	0	0	0	1	0		0			4	1	0	0	0	0	1	0	0	0	0	0	0	1	1	1	0	0	0	0	0
213	2	45	0	0	1	0	0	0	0	0	0	0	0	0	0	0	0	0	0	0	0	0			0	0			5	1	1	0	0	0	1	0	0	0	1	0	0	1	0	1	0	0	0	0	0
214	1	74	0	1	3	0	0	0	0	0	0	1	1	0	1	0	0	1	0	0	0	0	1	0	0	0		0	2	1	1	0	0	0	1	0	0	0	0	0	0	1	0	0	0	0	0	0	0
215	1	63	0	1	2	0	0	0	0	0	0	1	0	0	0	0	0	0	0	0	0	0	1	0	0	0			1	1	1	0	1	0	1	0	0	0	0	0	0	1	0	0	0	0	0	0	0
216	2	83	0	1	2	0	0	0	0	0	0	1	0	0	0	0	0	0	0	0	0	0			0	0			8	1	0	0	0	0	1	0	0	0	0	0	0	0	0	0	0	0	0	0	0
217	2	56	1	1	2	0	0	0	0	0	0	0	0	0	0	0	0	0	0	1	0	0				0		0	4	1	0	0	0	0	1	0	0	0	0	0	0	1	1	1	0	0	0	0	0
218	1	84	0	1	3	0	0	1	0	0	1	1	1	0	0	0	0	0	0	0	0	0			0	0			1	1	1	0	0	0	0	0	0	0	0	0	0	0	0	0	0	0	0	0	0
219	2	82	1	1	3	0	0	0	0	0	0	1	1	1	0	0	0	0	0	0	0	0				0			1	1	1	0		0														0	0
220	1	66	1	1	3	0	0	0	0	0	0	1	1	0	0	0	0	0	0	0	0	0				0				0	0	0	0	0														0	0
221	1	41	0	1	2	0	0	0	0	0	0	1	0	0	0	0	0	0	0	0	0	0	1	0	0	0	48.44		1	1	1	1	0	0	0	0	0	0	0	0	0	1	0	0	0	0	0	0	0
222	2	68	1	1	3	0	0	0	1	0	0	1	1	0	0	0	0	0	0	0	0	0				0			5	1	1	1	0	0	1	0	0	0	0	0	0	0	1	0	0	0	0	0	0
223	2	71	1	1	2	0	0	0	0	0	0	1	0	0	0	0	0	0	0	0	0	0				0			5	1	0	0	0	0	0	0	0	0	1	0	0	1	0	1	0	0	0	0	0
224	2	88	1	1	3	0	0	1	1	1	1	1	1	0	0	0	0	0	1	0	0	0				0		1		1	1	0		0								0	0			0		0
225	2	41	1	1	2	0	0	0	0	0	0	1	0	0	0	0	0	0	0	0	0	0	1	0		0			1	1	0	0	0	0	1	0	0	0	0	0	0	0	0	0	0	0	0	0	0
226	1	62	0	1	2	0	0	0	0	0	0	1	0	0	0	0	0	0	0	0	0	0	0	1	0	0		2	4	1	0	0	1	0	1	0	0	0	0	0	0	1	0	0	0	0	0	0	0
227	2	67	0	1	2	0	0	0	0	0	0	1	0	0	0	0	0	0	0	0	0	0			0	0			13	1	1	0	1	0	1	0	0	0	0	0	0	1	0	0	0	0	1	0	1
228	1	72	1	1	3	0	0	0	0	0	0	1	1	1	0	0	0	0	0	0	1	0				0			1	1	1	0		0				0								0		0
229	2	81	1	1	3	1	0	0	0	0	1	1	1	0	1	0	0	0	1	0	0	0				0		1		1	0	0	0	0	1	0	0	0	0	0	0	0	1	0	0	0	0	0	0
230	1	61	0	1	3	0	0	0	0	0	0	1	0	0	1	0	1	1	0	0	0	0			0	0			2	1	0	0	0	0	0	0	0	0	1	0	0	1	0	0	1	0	0	0	1
231	2	85	0	1	2	0	0	0	0	0	0	1	0	0	0	0	0	0	0	0	0	0			0	0			1	1	0	0	0	0	0	0	0	0	0	0	0	0	0	0	0	0	0	0	0
232	1	58	1	1	3	0	0	0	0	0	0	1	0	0	1	0	0	0	0	1	0	0	1	0		0			8	1	0	0	0	0	1	0	0	0	0	1	0	1	0	0	0	0	0	0	0
233	2	57	1	1	3	0	0	0	0	0	0	1	0	0	0	0	0	0	0	1	0	0				0			2	1	1	1	0	0	1	0	0	0	1	0	0	1	0	0	0	0	0	0	0
234	2	46	1	0	1	0	0	0	0	0	0	0	0	0	0	0	0	0	0	0	0	0	1	0		0			1	1	1	0	0	0	0	0	0	0	0	0	0	1	0	0	0	0	0	0	0
235	2	68	1	1	3	0	0	0	0	0	0	1	1	0	0	0	0	0	0	0	0	0				0			8	1	1	0	0	0	0	0	0	0	0	0	0	1	0	0	0	0	0	0	0
236	1	62	0	0	1	0	0	0	0	0	0	0	0	0	0	0	0	0	0	0	0	0			0	0			4	1	0	0	0	0	1	0	0	0	0	0	0	1	0	0	0	0	0	0	0
237	2	84	1	1	3	0	0	1	0	0	1	1	1	0	0	0	0	1	0	0	0	0				0			10	1	0	0	0	0	1	1	0	0	0	0	0	1	1	0	0	0	0	0	0
238	1	49	0	1	3	0	0	0	0	0	0	1	0	0	0	0	1	0	0	0	0	0			0	0			10	1	0	0	0	0	1	0	0	0	0	0	0	1	0	1	0	0	0	0	1
239	1	57	0	1	2	0	0	0	0	0	0	1	0	0	0	0	0	0	0	0	0	0			0	0			4	1	0	0	0	0	1	1	0	0	0	0	0	0	0	1	0	0	0	0	0
240	2	59	1	1	3	0	0	0	0	0	0	1	1	0	0	0	0	0	0	0	1	0				0			7	1	1	0	0	1	1	0	0	0	0	0	0	1	1	0	0	0	0	0	0
241	1	63	0	1	2	0	0	0	0	0	0	0	1	0	0	0	0	0	0	0	0	0			0	0		2	2	1	1	0	0	0	1	1	0	0	0	0	1	1	1	1	0	0	0	0	0
242	2	92	1	1	3	0	0	0	1	0	0	1	1	1	0	0	0	0	1	0	0	0				0			0	0	0	0	0	1	1	0	0	0	0	0	0	0	1	0	0	0	0	0	0
243	1	65	0	1	2	0	0	0	0	0	0	1	0	0	0	0	0	0	0	0	0	0			0	0			4	1	1	0	0	0	1	0	0	0	0	0	0	0	1	0	0	0	0	0	0
244	2	66	0	1	2	0	0	0	0	0	0	1	0	0	0	0	0	0	0	0	0	0	1	0	0	0			2	1	1	0	0	1	1	0	0	0	0	0	0	1	1	0	0	0	0	0	0
245	2	75	0	1	3	0	0	0	0	0	0	1	1	0	1	0	0	0	1	0	0	0			0	0			4	0	1	0	0	0	1	0	0	0	1	0	0	1	1	0	0	0	0	0	0
246	1	48	0	1	2	1	0	0	0	0	0	0	0	0	0	0	0	0	0	0	0	0			0	0			6	1	1	0	0	0	1	1	0	0	1	1	0	1	0	0	0	0	0	0	0
247	1	62	0	0	1	0	0	0	0	0	0	0	0	0	0	0	0	0	0	0	0	0			0	0			3	1	1	0	0	0	1	0	0	0	0	0	0	1	0	0	0	0	0	0	0
248	2	63	0	1	3	0	0	0	0	0	0	0	1	0	0	0	0	0	0	1	0	0			0	0			9	1	1	0	0	1	1	1	1	0	0	0	0	0	1	0	0	0	0	0	0
249	1	52	0	1	2	0	0	0	0	0	0	1	0	0	0	0	0	0	0	0	0	0			0	0			0	0	0	0	0	0	0	0	0	0	0	0	0	0	0	0	0	0	0	0	0
250	2	60	1	1	3	0	0	0	0	0	0	1	0	0	1	0	0	0	0	0	0	0				0			3	1	1	0	0	0	1	0	0	0	0	0	0	1	0	0	0	0	0	0	0
251	1	69	0	1	2	0	0	0	0	0	0	1	0	0	0	0	0	0	0	0	0	0			0	0			5	1	1	0	0	0	1	0	0	0	0	0	0	0	0	0	0	0	0	0	0
252	1	42	1	1	2	0	0	0	0	0	0	0	1	0	0	0	0	0	0	0	0	0	1	0		0			7	1	1	0	0	0	1	0	0	0	1	0	0	0	0	0	0	0	0	0	0
253	1	56	1	1	2	0	0	0	0	1	0	0	0	0	0	0	0	0	0	0	0	0				0			7	1	1	0	0	0	1	0	0	0	1	0	0	0	0	0	0	0	0	0	0
254	1	90	0	1	3	0	0	0	0	0	0	1	1	1	0	0	0	0	0	0	0	0			0	0			2	1	0	0		0				0								0		0
255	1	87	0	1	3	0	0	1	0	0	0	1	1	0	0	0	0	0	0	0	1	0			0	0					0	0	0	0	1	0	0	0	0	0	0	0	0	0	0	0	0	0	0
256	1	69	0	1	3	0	0	0	0	0	0	1	0	1	0	0	0	0	0	0	0	0			0	0		0			0	0		0				1								0		0
257	1	65	0	1	2	0	0	0	0	0	0	1	0	0	0	0	0	0	0	0	0	0			0	0			3	1	1	0	0	0	1	0	0	0	0	0	0	1	0	0	0	0	0	0	0
258	1	58	1	1	3	0	0	1	0	0	0	1	0	0	0	0	0	1	0	0	1	0				0			3	1	1	1	0	0	1	0	0	0	0	0	0	0	0	0	0	0	0	0	0
259	2	41	0	0	1	0	0	0	0	0	0	0	0	0	0	0	0	0	0	0	0	0	0	0	0	0	20.82	0	4	1	1	1	1	0	1	1	1	0	1	0	0	0	0	0	1	1	0	0	0
260	1	67	0	1	3	0	0	0	0	0	1	1	1	0	0	0	0	0	0	0	1	0	1	0	0	0	45.9	0	1	1	1	0	0	0	1	1	1	0	0	0	0	1	0	0	0	1	0	0	0
261	2	68	1	0	1	0	0	0	0	0	0	0	0	0	0	0	0	0	0	0	0	0	0	0		0	22.08	0	4	1	1	1	1	0	1	1	0	0	1	0	0	1	0	0	0	1	0	0	1
262	1	31	1	0	1	0	0	0	0	0	0	0	0	0	0	0	0	0	0	0	0	0	0	0		0	26.87	0	0	0	1	0	0	0	0	0	0	0	0	0	0	0	0	0	0	0	0	0	0
263	1	76	0	1	3	0	0	0	0	0	0	1	1	0	0	0	0	0	0	0	0	0	1	0	0	0	30.3	0	7	0	1	1	0	0	1	0	0	0	0	0	0	1	0	0	0	1	0	0	0
264	2	50	1	1	3	0	0	0	0	0	1	0	0	0	1	1	0	0	0	0	0	0	0	0		0	23.45	0	4	1	1	1	1	0	1	1	0	0	0	1	0	1	0	1	0	0	0	0	0
265	1	56	1	1	3	0	0	0	0	1	0	0	0	0	0	0	0	0	0	0	1	0	0	0		0	26.13	0	1	0	0	1	1	0	1	1	0	0	0	0	0	0	0	1	0	1	0	0	0
266	1	34	0	0	1	0	0	0	0	0	0	0	0	0	0	0	0	0	0	0	0	0	0	0	1	0	24.82		1	1	1	0	0	0	1	1	0	0	0	0	0	0	0	0	0	0	0	0	0
267	1	36	0	1	3	1	0	0	0	0	0	0	0	0	0	0	0	1	0	0	0	0	0	0	1	0	23.23		3	1	1	0	0	0	1	1	0	0	1	1	0	1	0	0	0	0	0	0	0
268	2	63	0	1	2	0	0	0	0	0	0	1	0	0	0	0	0	0	0	0	0	0	1	0	0	0	33.3	0	4	0	1	0	0	0	1	0	0	0	1	0	0	1	0	0	0	1	0	0	0
269	1	82	1	1	2	0	0	0	0	0	0	1	0	0	0	0	0	0	0	0	0	0	0	0		0	26.42	0	0	1	1	1	1	0	1	1	0	0	1	0	0	1	0	0	0	1	0	0	0
270	1	50	1	0	1	0	0	0	0	0	0	0	0	0	0	0	0	0	0	0	0	0	1	0		0	30.15	2	2	1	1	1	0	0	1	1	0	0	1	0	0	1	0	1	0	1	0	0	0
271	1	50	1	1	2	0	0	0	0	0	0	0	0	0	0	0	0	0	0	0	0	1	0	0		0	25.99	2	0	1	1	0	0	0	0	1	0	1	1	0	0	0	0	0	0	1	0	0	0
272	2	65	0	1	3	0	0	0	0	0	0	1	0	0	1	0	0	0	0	0	0	0	1	0	0	0	36.8	0	1	1	1	1	1	0	1	0	0	0	1	0	0	1	0	1	0	1	1	0	0
273	1	66	1	1	2	0	0	0	0	0	0	1	0	0	0	0	0	0	0	0	0	0	1	0		0	31.93	0	7	0	1	0	0	0	0	0	0	0	0	0	0	0	0	0	0	0	0	0	0
274	1	29	1	1	2	0	0	0	0	0	0	0	0	0	0	0	0	0	0	0	0	1	0	0		0	18.52	2	1	1	1	1	1	0	0	1	0	0	1	0	0	0	0	0	0	1	1	0	0
275	1	56	0	0	1	0	0	0	0	0	0	0	0	0	0	0	0	0	0	0	0	0	0	0	0	0	23.81	0	9	0	0	1	1	0	1	1	0	0	1	0	0	1	1	0	0	1	0	0	0
276	1	61	1	0	1	0	0	0	0	0	0	0	0	0	0	0	0	0	0	0	0	0	0	0		0	23.32	0	5	1	1	0	1	0	1	0	0	0	1	0	0	1	0	1	0	1	1	0	1
277	2	68	1	1	3	0	0	0	1	0	0	1	1	0	0	0	0	0	0	0	0	0	0	0		0	23.5	1	4	0	1	1	1	0	0	1	0	0	0	0	0	1	1	1	0	0	0	0	0
278	1	38	1	0	1	0	0	0	0	0	0	0	0	0	0	0	0	0	0	0	0	0	1	0		0	32.9	0	7	1	1	0	1	0	1	1	0	0	1	0	0	1	0	0	0	1	0	0	1
279	1	28	0	1	2	1	0	0	0	0	0	0	0	0	0	0	0	0	0	0	0	0	0	0	0	0	20.4	0	7	0	1	1	1	0	1	1	0	0	0	0	0	0	0	0	0	1	0	0	0
280	2	78	0	1	3	0	0	0	0	0	1	1	1	0	0	0	0	0	0	0	0	0	0	0	0	0	24.01	0	6	0	1	1	1	1	1	0	0	0	0	1	1	1	1	1	0	1	0	1	1
281	2	59	1	1	3	0	0	0	0	0	0	1	1	0	0	0	0	0	0	0	0	0	1	0		0	35.36	1	6	0	1	1	1	0	0	1	0	0	0	0	0	1	0	0	0	0	0	0	0
282	2	62	1	0	1	0	0	0	0	0	0	0	0	0	0	0	0	0	0	0	0	0	0	0		0	25.77	0	9	1	1	1	0	0	1	0	0	0	0	0	0	0	1	0	0	1	0	0	0
283	2	72	1	1	3	0	0	0	0	0	0	1	0	1	1	0	0	0	0	0	0	0	1	0		0	30.83	1	2	1	1	1	0	0	1	0	0	0	0	0	0	1	0	0	0	1	0	0	0
284	1	56	0	0	1	0	0	0	0	0	0	0	0	0	0	0	0	0	0	0	0	0	0	0	0	0	23.59	0	1	1	1	1	1	0	0	0	0	0	1	0	1	1	1	1	1	0	0	0	0
285	2	62	1	1	2	0	0	0	0	0	0	1	0	0	0	0	0	0	0	0	0	0	1	0		0	29.98	1	7	1	1	1	1	1	1	1	1	0	0	1	0	1	1	1	0	0	0	0	1
286	1	54	1	0	1	0	0	0	0	0	0	0	0	0	0	0	0	0	0	0	0	0	0	0		0	22.09	0	1	1	1	0	0	0	0	1	0	0	0	0	1	1	0	1	1	0	1	0	0
287	1	41	0	0	1	0	0	0	0	0	0	0	0	0	0	0	0	0	0	0	0	0	0	0	0	0	21.26	0	3		1	1	0	0	1	1	1	0	1	0	0	0	0	1	0	1	0	0	0
288	1	69	1	1	3	1	0	0	0	0	0	1	1	0	1	0	0	0	1	0	0	0	0	0		0	23.78	1	3	0	1	1	0	1	1	0	0	0	0	0	1	0	1	0	0	1	0	0	0
289	1	59	1	1	3	0	0	0	0	0	0	1	0	0	1	0	0	0	0	0	0	0	0	0		0	28.09	1	8	0	1	1	1	0	1	1	1	0	1	1	1	0	1	0	0	0	1	0	1
290	1	32	1	0	1	0	0	0	0	0	0	0	0	0	0	0	0	0	0	0	0	0	1	0		0	36.57	2	1	0	1	1	1	0	1	1	0	0	0	1	0	0	0	0	0	0	0	0	0
291	1	84	0	1	3	0	0	0	0	0	0	1	1	1	0	0	0	0	0	0	0	0			0	0		0	1	1	0	0	0	0	0	0	0	1	0	0	0	0	0	1	1	1	0	0	0
292	2	37	1	0	1	0	0	0	0	0	0	0	0	0	0	0	0	0	0	0	0	0	0	0		0	27.75	2	6		1	1	1	0	1	1	0	0	1	1	0	1	0	0	0	1	0	0	0
293	2	47	0	0	1	0	0	0	0	0	0	0	0	0	0	0	0	0	0	0	0	0	1	0	0	0	30.84	0	5	1	1	1	1	1	1	1	0	1	1	0	0	1	1	1	1	1	0	0	0
294	1	56	1	1	3	0	0	0	0	0	0	1	0	0	1	0	0	0	0	0	0	0	1	0		0	37.24		14	0	1	1	0	0	0	1	0	0	1	0	0	1	0	1	0	0	0	0	0
295	1	62	1	1	3	0	0	0	0	0	0	1	0	0	0	0	0	0	1	0	0	0				0			4	0	1	1	0	0	0	1	0	0	0	0	0	1	1	0	0	0	0	0	0
296	2	48	1	0	1	0	0	0	0	0	0	0	0	0	0	0	0	0	0	0	0	0	1	0		0	39.45	1	5	1	1	1	0	0	1	1	1	0	1	0	0	1	1	0	0	1	0	0	0
297	1	80	0	1	3	0	0	0	0	0	0	1	1	0	0	0	0	0	0	0	0	0	0	0	0	0	19.33	0	3	0	1	0	0	0	1	1	1	1	0	0	0	0	0	0	1	1	0	0	0
298	2	44	0	1	2	1	0	0	0	0	0	0	0	0	0	0	0	0	0	0	0	0	1	0	0	0	34.72	0	7	0	1	1	0	1	1	1	1	0	1	0	0	1	1	0	0	1	1	0	1
299	2	57	1	1	2	0	0	0	0	0	0	1	0	0	0	0	0	0	0	0	0	0	0	0		0	29.7	1	4	1	1	1	1	0	1	1	0	0	0	1	0	1	0	1	0	1	0	0	1
300	2	59	0	1	3	0	0	0	0	0	0	1	1	0	1	0	0	0	1	0	0	0	0	0	0	0	29.4	1	2		1	1	1	1	1	1	1	0	0	1	1	1	0	0	0	1	0	0	0
301	1	62	1	1	2	0	0	0	0	0	0	0	0	0	0	0	0	0	0	1	0	0	0	0		0	27.04		15	1	1	1	0	0	0	0	0	0	1	0	0	1	0	0	0	0	0	0	0
302	1	59	0	1	2	0	0	0	0	0	0	0	0	0	0	0	0	0	0	1	0	0	0	0	0	0	25.86	0	16	1	1	1	1	0	0	1	0	0	0	0	0	1	0	0	0	0	0	0	0
303	2	67	0	1	2	0	0	0	0	0	0	1	0	0	0	0	0	0	0	0	0	0	1	0	0	0	31.6	0	6	1	1	1	0	1	1	1	1	0	0	0	0	1	1	1	0	1	0	0	0
304	1	38	0	0	1	0	0	0	0	0	0	0	0	0	0	0	0	0	0	0	0	0	0	0	0	0	23.44	0	3	1	1	1	1	1	1	1	1	0	1	1	1	1	1	1	1	1	1	0	1
305	1	35	1	0	1	0	0	0	0	0	0	0	0	0	0	0	0	0	0	0	0	0	0	0		0	25.66		4	1	1	1	0	0	0	1	0	0	1	0	1	1	0	0	0	0	0	0	0
306	1	40	1	0	1	0	0	0	0	0	0	0	0	0	0	0	0	0	0	0	0	0	0	0		0	26.4	0	9	1	1	1	1	0	1	1	0	0	0	0	0	1	1	0	1	1	1	0	0
307	2	66	1	0	1	0	0	0	0	0	0	0	0	0	0	0	0	0	0	0	0	0	0	0		0	27.61		3	1	1	1	1	0	1	0	0	0	0	0	0	0	1	0	0	0	0	0	1
308	2	60	1	0	1	0	0	0	0	0	0	0	0	0	0	0	0	0	0	0	0	0	1	0		0	31.21		7	0	1	0	0	0	1	1	1	0	0	0	0	0	0	0	0	0	0	0	0
309	1	79	0	1	3	0	0	0	0	0	0	1	0	0	0	0	0	0	0	1	0	0	1	0	0	0	30.11		4	1	1	1	0	0	0	1	0	0	0	1	0	1	0	0	0	0	1	1	0
310	1	45	1	1	3	0	0	0	0	0	0	1	1	0	0	0	0	0	0	0	0	0	1	0		0	34.54	1	4	1	1	1	1	0	0	0	0	0	1	0	0	0	0	0	0	0	0	0	0
311	2	48	1	1	2	0	0	0	0	0	0	1	0	0	0	0	0	0	0	0	0	0	1	0		0	30.82		7	1	1	1	0	0	0	0	0	0	1	0	0	1	0	0	0	1	0	0	1
312	2	49	1	0	1	0	0	0	0	0	0	0	0	0	0	0	0	0	0	0	0	0	1	0		0	33.95	0	5	1	1	1	1	0	1	0	1	0	1	0	0	0	0	1	1	0	0	0	1
313	1	22	0	0	1	0	0	0	0	0	0	0	0	0	0	0	0	0	0	0	0	0	0	0	0	0	26.04	0	4	1	1	1	1	0	1	1	1	0	0	0	0	0	0	0	0	1	1	1	0
314	2	29	0	0	1	0	0	0	0	0	0	0	0	0	0	0	0	0	0	0	0	0	1	0	0	0	34.89	0	4	1	1	1	1	1	1	0	0	0	0	1	0	1	1	1	0	1	0	0	0
315	2	33	1	0	1	0	0	0	0	0	0	0	0	0	0	0	0	0	0	0	0	0	0	0		0	26.78	0	8	1	1	1	1	0	1	1	0	0	0	0	0	1	0	0	0	1	0	0	0
316	1	25	0	0	1	0	0	0	0	0	0	0	0	0	0	0	0	0	0	0	0	0	0	0	0	0	24.28		9	1	1	1	0	0	0	0	0	0	0	0	0	1	1	0	0	0	0	0	0
317	1	35	1	1	2	0	0	0	0	0	0	0	1	0	0	0	0	0	0	0	0	0	0	0		0	21.22		18	1	1	1	0	0	0	1	0	0	1	0	0	1	0	0	0	0	0	0	0
318	1	85	0	1	2	0	0	0	0	0	0	1	1	0	0	0	0	0	0	0	0	0	1	0	0	0	40.69		1	0	0	0	0	0	0	0	0	0	0	0	0	0	0	0	0	0	0	0	0
319	1	44	1	1	2	0	0	0	0	0	0	1	0	0	0	0	0	0	0	0	0	0	0	0		0	29.32	0	3	1	0	0	0	0	1	0	0	0	0	1	0	1	0	0	0	1	0	0	0
320	1	44	1	0	1	0	0	0	0	0	0	0	0	0	0	0	0	0	0	0	0	0	1	0		0	34.11	1	27	1	0	0	0	0	0	0	0	0	0	0	0	0	0	0	0	0	0	0	0
321	1	23	0	0	1	0	0	0	0	0	0	0	0	0	0	0	0	0	0	0	0	0	0	0	0	0	27.76	0	5	0	1	0	0	0	0	0	0	0	0	1	0	0	0	0	0	0	1	0	0
322	2	65	1	0	1	0	0	0	0	0	0	0	0	0	0	0	0	0	0	0	0	0	1	0		0	38.42	1	5	1	1	1	1	0	1	1	1	0	0	0	1	1	0	0	0	1	0	0	1
323	1	26	0	0	1	0	0	0	0	0	0	0	0	0	0	0	0	0	0	0	0	0	0	1	0	0	17.24	0	20	1	1	0	0	0	1	0	0	0	0	0	0	0	0	0	0	0	0	0	0
324	1	25	0	1	2	0	0	0	0	0	0	0	0	0	0	0	1	0	0	0	0	0	0	1	0	0	17.1	2	4	1	0	0	0	0	1	0	0	0	0	0	0	0	0	0	0	0	0	0	0
325	2	56	1	1	2	0	0	0	0	0	0	1	0	0	0	0	0	0	0	0	0	0	0	0		0	23.66	1	4	0	1	1	1	1	1	1	1	0	1	0	0	1	1	1	0	1	1	0	1
326	1	45	0	1	3	0	0	0	0	0	0	1	0	0	0	0	0	0	0	1	0	0	1	0	0	0	32.3	1	2	1	1	1	1	0	1	1	0	0	1	1	1	0	0	0	0	1	1	0	0
327	2	57	1	1	3	0	0	0	0	0	0	1	0	0	1	0	0	0	0	0	0	0	1	0		0	39.45	2	12	1	1	1	1	1	1	1	0	0	0	0	0	1	1	1	0	1	0	0	0
328	2	53	1	1	2	0	0	0	0	0	0	1	0	0	0	0	0	0	0	0	0	0	1	0		0	39.02	1	4	0	1	1	1	0	1	0	0	0	0	0	0	0	0	0	0	1	0	0	0
329	1	47	0	1	3	0	0	1	0	0	0	1	0	0	1	0	0	0	0	0	0	0	1	0	0	0	32.9	1	12	0	0	0	1	0	1	1	1	0	1	1	0	1	1	1	1	0	1	0	1
330	2	60	0	0	1	0	0	0	0	0	0	0	0	0	0	0	0	0	0	0	0	0	1	0	0	0	30.45	1	11	0	0	0	1	1	1	1	0	0	1	1	0	1	1	1	0	0	0	0	1
331	1	46	0	0	1	0	0	0	0	0	0	0	0	0	0	0	0	0	0	0	0	0	1	0	0	0	33.59	0	22	1	0	0	0	0	0	0	0	0	0	0	0	0	0	0	0	0	0	0	0
332	2	55	1	0	1	0	0	0	0	0	0	0	0	0	0	0	0	0	0	0	0	0	0	0		0	21.47	1	8	1	1	1	1	1	1	0	0	0	0	0	0	0	0	0	0	1	0	0	0
333	2	51	1	0	1	0	0	0	0	0	0	0	0	0	0	0	0	0	0	0	0	0	0	0		0	29.09	0	3	1	1	1	0	0	1	0	0	0	0	0	1	1	0	0	0	0	0	0	1
334	2	56	1	0	1	0	0	0	0	0	0	0	0	0	0	0	0	0	0	0	0	0	1	0		0	35.32	0	5	0	1	1	1	1	1	1	1	0	0	0	0	1	1	1	0	1	0	0	0
335	2	81	0	1	2	0	0	0	0	0	0	1	0	0	0	0	0	0	0	0	0	0	1	0	0	0	31.25	0	7	1	1	0	1	0	1	1	1	0	0	0	0	1	0	0	0	1	0	0	0
336	2	64	0	0	1	0	0	0	0	0	0	0	0	0	0	0	0	0	0	0	0	0	1	0	0	0	34.2	0	3	1	1	1	1	0	1	1	0	0	1	1	0	1	0	1	0	1	0	0	0
337	2	64	1	0	1	0	0	0	0	0	0	0	0	0	0	0	0	0	0	0	0	0	0	0		0	27.74	1	13	0	0	0	0	0	1	0	0	0	0	0	0	0	0	0	0	1	0	0	0
338	2	57	1	0	1	0	0	0	0	0	0	0	0	0	0	0	0	0	0	0	0	0	0	0		0	27.38	0	9	1	1	1	1	1	1	1	1	0	0	1	0	1	1	1	1	1	0	0	0
339	2	78	0	1	3	0	0	0	0	0	0	1	1	0	1	0	0	0	0	0	0	0	0	0	0	0	27.34	0	9	0	0	0	0	0	1	0	1	0	0	0	0	0	0	1	0	0	0	0	0
340	2	47	0	0	1	0	0	0	0	0	0	0	0	0	0	0	0	0	0	0	0	0			0	0			7	1	1	1	0	0	1	1	1	0	0	0	0	1	0	0	0	1	0	0	0
341	2	47	0	0	1	0	0	0	0	0	0	0	0	0	0	0	0	0	0	0	0	0	0	0	0	0	23.39	0	6	1	1	1	1	1	1	1	1	0	1	1	0	1	0	1	1	1	1	0	1
342	2	43	1	0	1	0	0	0	0	0	0	0	0	0	0	0	0	0	0	0	0	0	0	0		0	26.12	1	7	1	1	1	1	1	0	0	0	0	0	0	0	0	1	0	0	0	0	0	0
343	1	61	0	1	3	0	0	0	0	0	0	1	1	0	0	0	0	0	0	0	0	0	1	0	0	0	35.06		13	0	1	0	0	0	0	0	0	0	0	0	0	1	1	1	0	0	0	0	0
344	2	23	0	0	1	0	0	0	0	0	0	0	0	0	0	0	0	0	0	0	0	0	0	0	0	0	23.94		9	1	1	1	0	0	1	0	0	0	1	1	0	1	0	0	0	1	0	0	0
345	2	31	1	1	2	0	0	0	0	0	0	1	0	0	0	0	0	0	0	0	0	0	1	0		0	33.31		6	1	1	1	0	0	1	0	1	0	0	0	0	1	0	0	0	0	0	0	0
346	2	58	1	1	2	0	0	0	0	0	0	1	0	0	0	0	0	0	0	0	0	0	1	0		0	30.79	0	12	1	1	1	1	0	1	1	0	0	1	0	0	1	0	0	0	0	0	0	0
347	2	57	1	1	3	1	0	0	0	0	0	1	0	0	1	1	1	0	1	0	0	0			0	0			8	0	1	1	0	0	1	0	1	0	0	0	0	1	1	0	0	1	1	0	0
348	2	54	0	1	2	0	0	0	0	0	0	1	0	0	0	0	0	0	0	0	0	0	1	0	0	0	31.21	0	11	1	1	1	1	0	1	1	0	0	1	1	0	1	1	0	0	0	0	0	0
349	2	68	1	1	2	0	0	0	0	0	0	1	0	0	1	0	0	0	0	0	0	0	1	0		0	33.03	0	3	0	1	0	0	1	1	0	0	0	0	0	0	1	1	0	0	1	0	0	0
350	2	71	1	1	3	0	0	0	0	1	0	1	0	0	0	0	0	0	0	0	0	0	1	0		0	31.51	0	9	1	1	1	0	1	1	0	0	0	0	0	0	1	1	0	0	1	0	0	0
351	2	61	1	1	2	0	0	0	0	0	0	1	0	0	0	0	0	0	0	0	0	0	1	0		0	41.03	0	10	1	1	0	0	0	1	0	0	0	0	0	0	1	1	0	0	0	0	0	0
352	2	47	1	0	1	0	0	0	0	0	0	0	0	0	0	0	0	0	0	0	0	0	0	0		0	27.77	0	4	1	0	0	0	0	1	0	0	0	0	0	0	1	0	0	0	0	0	0	0
353	1	38	0	0	1	0	0	0	0	0	0	0	0	0	1	0	0	0	0	0	0	0	1	0	0	0	39.45	0	11	1	0	0	0	0	1	1	1	0	0	0	0	1	0	0	0	1	1	0	0
354	2	56	0	0	1	0	0	0	0	0	0	0	0	0	0	0	0	0	0	0	0	0	1	0	0	0	31.25	0	8	1	0	0	1	1	1	0	0	0	0	0	0	1	1	0	0	0	0	0	0
355	2	66	1	1	2	0	0	0	0	0	0	1	0	0	0	0	0	0	0	0	0	0	0	0		0	23.81	1	11	1	1	1	0	0	1	0	0	0	0	1	0	1	0	0	0	0	0	0	0
356	2	51	1	1	3	0	0	0	0	0	0	1	1	0	0	0	0	0	0	0	0	0	1	0		0	37.24	1	3	1	1	1	0	1	1	0	0	0	0	0	0	1	1	0	1	1	0	0	0
357	2	56	1	0	1	0	0	0	0	0	0	0	0	0	0	0	0	0	0	0	0	0	0	0		0	29.67	1	16	1	1	0	0	1	1	0	0	0	0	0	1	1	1	0	0	1	0	0	0
358	1	58	1	1	2	0	0	0	0	0	0	1	0	0	0	0	0	0	0	0	0	0	0	0		0	28.68	0	15	1	1	0	0	0	1	0	1	0	0	0	0	1	0	0	0	1	0	0	0
359	2	48	1	0	1	0	0	0	0	0	0	0	0	0	0	0	0	0	0	0	0	0	0	0		0	28.73	0	6	1	1	1	0	0	1	0	1	0	0	0	0	1	0	0	0	1	0	0	1
360	2	46	1	1	3	1	0	0	0	0	0	1	0	0	0	1	0	0	1	0	0	0	0	0		0	22.16	1	24	0	1	1	1	0	1	0	0	0	0	0	1	1	0	0	0	1	0	0	0
361	2	60	0	0	1	0	0	0	0	0	0	0	0	0	0	0	0	0	0	0	0	0			0	1		0	10	1	1	1	0	0	1	1	1	0	1	0	0	1	1	0	0	1	1	0	0
362	2	79	1	1	3	0	0	0	0	0	0	0	1	0	1	0	0	0	1	0	0	0				0		1	7	0	1	1	1	0	1	0	0	0	0	0	1	1	0	0	0	1	1	0	0
363	2	68	0	1	3	1	0	0	0	0	1	1	1	0	1	1	1	0	0	0	0	0	0	0	0	1	29.76	0	12	0	1	1	0	1	1	0	0	0	0	0	0	0	0	0	1	1	0	0	0
364	2	58	0	1	3	1	0	0	0	0	1	1	1	0	0	0	0	0	0	0	0	0	1	0	0	0	44.988	0	10	0	1	0	0	0	1	1	1	0	0	0	0	0	0	1	0	1	0	0	0
365	2	49	1	1	2	0	0	0	0	0	0	1	0	0	0	0	0	0	0	0	0	0	1	0		0	35.51	0	9	1	1	1	0	0	1	0	0	0	0	0	0	1	0	0	0	1	0	0	0
366	2	56	0	0	1	0	0	0	0	0	0	0	0	0	0	0	0	0	0	0	0	0	0	0	0	0	22.49	0	10	1	0	0	1	0	1	0	1	0	1	0	0	1	1	0	0	1	0	0	0
367	2	84	1	1	3	0	0	0	0	0	0	1	1	0	1	0	0	0	0	0	0	0	0	0		0	26.12	1	13	1	0	0	0	0	1	1	0	0	0	0	0	1	1	1	0	1	0	0	0
368	2	49	1	0	1	0	0	0	0	0	0	0	0	0	0	0	0	0	0	0	0	0	1	0		0	30.52	0	7	1	0	0	0	1	1	0	0	0	0	0	0	1	1	0	0	1	0	0	0
369	2	55	1	1	2	0	0	0	0	0	0	1	0	0	0	0	0	0	0	0	0	0	0	0		0	28.98	1	8	1	1	1	1	1	1	0	1	0	0	0	0	1	1	0	1	1	1	0	0
370	2	58	1	1	2	0	0	0	0	0	0	1	0	0	0	0	0	0	0	0	0	0	0	0		0	29.26	0	11	1	0	0	0	1	1	0	0	0	0	0	0	1	0	0	0	1	0	0	1
371	1	45	1	1	2	1	0	0	0	0	0	0	0	0	0	0	0	0	0	0	0	0	0	0		0	21.89	1	15	1	1	0	0	1	1	1	1	0	0	0	0	1	1	1	1	1	1	0	0
372	2	79	1	1	2	0	0	0	0	0	0	1	0	0	0	0	0	0	0	0	0	0	0	0		0	25.76	1	21		0	0	0	0	0	0	0	0	0	0	0	0	0	0	0	1	0	0	0
373	2	46	0	0	1	0	0	0	0	0	0	0	0	0	0	0	0	0	0	0	0	0	0	0	0	0	25.46	0	8	0	0	0	0	1	1	0	1	0	0	0	0	0	1	0	0	0	0	0	0
374	2	61	0	1	2	0	0	0	0	0	0	1	0	0	0	0	0	0	0	0	0	0	0	0	0	0	29.55	0	8	1	0	0	0	0	1	0	0	0	0	0	0	1	0	0	0	0	0	0	0
375	2	61	0	1	2	0	0	0	0	0	0	1	0	0	0	0	0	0	0	0	0	0	1	0	0	1	33.46	0	11	1	1	1	1	0	1	1	0	0	1	0	0	1	1	0	0		0	0	0
376	2	65	0	1	3	0	0	0	0	0	0	1	1	0	0	0	0	0	0	0	0	0	1	0	0	0	42.61	0	7	1	1	0	0	0	1	1	0	0	0	0	0	1	0	0	0	0	0	0	0
377	2	66	1	0	1	0	0	0	0	0	0	0	0	0	0	0	0	0	0	0	0	0	0	0		0	26.42	1	8	0	1	1	0	0	1	0	1	0	0	0	1	1	1	1	0	0	0	0	0
378	2	57	1	1	2	0	0	0	0	0	0	1	0	0	0	0	0	0	0	0	0	0	1	0		0	39.64	0	8	1	1	1	0	0	1	0	0	0	0	0	0	1	0	0	0	0	0	0	0
379	2	60	0	1	2	0	0	0	0	0	0	1	0	0	1	0	0	0	0	0	0	0	1	0	0	0	35.32	0	6	1	0	0	0	1	1	0	0	0	0	0	0	1	0	0	0	0	0	0	0
380	2	77	1	1	2	0	0	0	0	0	0	1	0	0	0	0	0	0	0	0	0	0	1	0		1	32.18	0	6	1	0	0	0	0	1	0	0	0	0	0	1	1	1	0	0	0	0	0	0
381	2	27	0	0	1	0	0	0	0	0	0	0	0	0	0	0	0	0	0	0	0	0	1	0	0	0	51.21	0	10	1	1	0	0	0	1	0	0	0	0	0	0	1	1	0	0	0	0	0	0
382	2	58	1	1	3	0	0	0	0	0	0	1	1	0	1	0	0	0	0	0	0	0	1	0		0	33.41	1	7	1	0	0	0	0	1	0	0	0	0	0	0	1	1	0	0	0	0	0	0
383	2	63	0	1	3	0	0	0	0	0	0	1	1	0	1	0	0	0	0	0	0	0	0	0	0	0	27.59	2	6	1	0	0	1	0	1	0	0	0	0	0	1	1	1	0	0	1	0	1	0
384	2	59	1	1	2	0	0	0	0	0	0	1	0	0	0	0	0	0	0	0	0	0	1	0		0	30.32	0	9	1	0	0	1	0	1	1	0	1	0	1	0	1	1	0	0	0	0	0	0
385	1	43	1	1	2	0	0	0	0	0	0	0	0	0	0	0	1	0	0	0	0	0	0	0		0	26.23	1	9	1	1	1	0	0	1	0	0	0	0	0	0	1	0	0	0	0	0	0	1
386	2	51	1	0	1	0	0	0	0	0	0	0	0	0	0	0	0	0	0	0	0	0	1	0		0	30.86	1	7	1	1	1	0	0	1	0	1	0	0	0	0	1	0	0	0	0	0	0	0
387	2	58	1	0	1	0	0	0	0	0	0	0	0	0	0	0	0	0	0	0	0	0	1	0		0	35.26	1	7	1	1	1	0	0	1	0	0	0	0	0	0	0	0	0	0	0	0	0	0
388	2	60	0	1	3	0	0	1	0	0	0	1	0	0	0	0	0	0	0	0	0	0	1	0	0	0	54.59	0	6	1	1	1	0	0	1	1	0	0	0	0	1	1	1	1	1	0	0	0	0
389	2	55	1	1	3	0	0	0	0	0	0	1	1	0	1	0	0	0	0	0	0	0	0	0		0	29.48	1	9	0	1	1	0	0	1	1	0	0	0	0	0	0	1	0	0	0	0	0	0
390	2	29	0	1	2	1	0	0	0	0	0	0	0	0	0	0	0	0	0	0	0	0	1	0	1	0	35.11	0	5	0	1	1	0	0	1	1	0	0	0	0	0	1	0	0	0	0	0	0	0
391	2	54	1	1	3	0	0	0	0	0	0	1	1	0	0	0	0	0	0	0	0	0	1	0		0	31.12	0	4	0	0	0	0	0	1	0	0	0	0	0	0	1	1	1	0	0	0	0	0
392	2	55	1	0	1	0	0	0	0	0	0	0	0	0	0	0	0	0	0	0	0	0	0	0		0	25.06	1	13	1	1	1	0	0	1	0	0	0	1	1	0	0	1	0	0	0	0	0	0
393	2	55	1	1	2	0	0	0	0	0	0	1	0	0	0	0	0	0	0	0	0	0	1	0		0	33.25	0	7	0	1	1	0	0	1	0	0	0	0	0	1	1	1	0	0	0	0	0	0
394	2	57	1	0	1	0	0	0	0	0	0	0	0	0	0	0	0	0	0	0	0	0	1	0		0	31.1	0	9	1	1	1	0	0	1	0	0	0	0	0	0	1	1	1	0	0	0	0	0
395	2	58	0	1	3	0	0	0	0	0	0	1	0	0	1	0	0	0	0	0	0	0	1	0	0	0	35.32	0	7	1	0	0	0	0	1	0	0	0	0	0	1	0	1	1	0	0	0	0	0
396	2	46	1	1	2	0	0	0	0	0	0	1	0	0	0	0	0	0	0	0	0	0	1	0		0	33.67	0	11	0	1	0	0	0	1	0	0	0	0	0	0	1	1	1	0	0	0	0	0
397	2	47	1	1	2	0	0	0	0	0	0	1	0	0	0	0	0	0	0	0	0	0	1	0		0	41.97	1	8	0	0	0	1	0	1	1	0	0	1	0	1	0	1	1	0	1	0	0	1
398	2	44	1	1	3	0	0	0	0	0	0	1	0	0	1	0	0	0	0	0	0	0	1	0		0	34.54	0	8	0	1	0	1	1	1	0	0	0	0	0	0	1	1	1	1	1	0	0	0
399	2	39	0	1	2	0	0	0	0	0	0	1	0	0	0	0	0	0	0	0	0	0	1	0	0	0	40.49	1	7	1	1	1	0	1	1	0	1	0	0	0	0	0	0	1	1	1	0	0	0
400	2	37	0	1	2	0	0	0	0	0	0	0	0	0	0	0	1	0	0	0	0	0	1	0	0	0	42.28	1	10	0	1	1	1	0	1	0	0	0	0	0	0	1	0	0	0	1	0	0	1
401	2	63	1	0	1	0	0	0	0	0	0	0	0	0	0	0	0	0	0	0	0	0	1	0		0	31.5	1	5	0	0	0	0	0	1	1	1	0	0	0	1	0	0	0	0	1	0	0	0
402	2	33	1	0	1	0	0	0	0	0	0	0	0	0	0	0	0	0	0	0	0	0	0	0		0	23.89	0	4	0	1	1	1	0	1	1	1	0	0	0	0	0	1	0	0	0	0	0	0
403	2	58	1	0	1	0	0	0	0	0	0	0	0	0	0	0	0	0	0	0	0	0	1	0		0	32.2	1	12	0	1	1	0	1	1	0	1	0	0	0	0	1	1	0	0	0	0	0	0
404	1	62	0	1	2	0	0	0	0	0	0	1	0	0	0	0	0	0	0	0	0	0	0	0	0	0	27.28	0	8	0	1	1	1	1	1	0	0	0	0	0	0	0	0	0	1	1	1	0	1
405	2	65	1	1	3	1	0	0	0	0	0	1	0	0	0	0	0	0	0	0	0	0	1	0		0	31.14	1	7	1	1	1	1	1	1	0	1	1	0	1	1	1	1	1	0	1	0	0	0
406	2	51	1	1	2	0	0	0	0	0	0	1	0	0	0	0	0	0	0	0	0	0	1	0		1	41.03	0	8	1	1	0	1	0	1	0	0	0	0	0	0	1	0	0	0	1	1	0	1
407	2	50	0	1	3	1	0	0	0	1	0	1	0	0	0	1	0	0	1	1	0	0	1	0	0	0	31.25	1	10	0	0	0	0	1	1	0	1	1	1	0	1	1	1	0	0	1	0	0	1
408	2	57	1	0	1	0	0	0	0	0	0	0	0	0	0	0	0	0	0	0	0	0	0	0		1	26.29	0	6	0	1	1	0	1	1	0	0	0	0	0	0	1	0	0	0	1	0	0	0
409	2	57	1	1	2	0	0	0	0	0	0	1	0	0	0	0	0	0	0	0	0	0	0	0		0	24.41	0	9	1	1	1	0	1	1	0	0	0	0	0	0	1	1	0	0	1	0	0	1
410	2	52	1	0	1	0	0	0	0	0	0	0	0	0	0	0	0	0	0	0	0	0	1	0		0	34.89	0	10	1	1	1	1	0	1	1	0	0	1	0	0	1	0	0	0	0	0	0	1
411	2	33	0	1	2	0	0	0	0	0	0	1	0	0	0	0	0	0	0	0	0	0	1	0	0	0	32.87	1	9	1	1	1	1	1	1	0	1	0	1	1	0	1	1	0	0	0	1	0	0
412	2	39	0	1	2	0	0	0	0	0	1	0	0	0	0	0	0	0	0	0	0	0	0	0	0	0	24.68	1	4	1	1	1	1	0	0	0	0	0	0	1	1	0	0	0	0	0	0	0	0
413	2	46	1	0	1	0	0	0	0	0	0	0	0	0	0	0	0	0	0	0	0	0	1	0		0	33.14	0	5	1	1	1	1	0	0	0	0	0	1	1	1	1	1	1	0	0	1	1	0
414	2	38	1	0	1	0	0	0	0	0	0	0	0	0	0	0	0	0	0	0	0	0	1	0		0	39.89	0	10	1	1	1	1	0	0	0	0	0	0	0	1	1	0	1	0	0	1	1	1
415	2	58	1	1	2	0	0	0	0	0	0	1	0	0	0	0	0	0	0	0	0	0	0	0		1	27.17	0	7	1	1	1	0	0	1	0	0	0	1	0	1	1	0	0	0	0	0	0	0
416	2	61	0	0	1	0	0	0	0	0	0	0	0	0	0	0	0	0	0	0	0	0	1	0	0	0	37.46	0	11	0	1	1	0	1	1	1	0	0	1	0	1	1	1	0	0	1	0	0	0
417	2	51	1	1	3	1	0	0	0	0	0	1	1	0	0	1	0	0	1	0	0	0	1	0		1	33.06	0	16	1	1	1	1	1	1	0	1	0	0	0	0	1	0	1	0	0	0	0	1
418	2	53	1	0	1	0	0	0	0	0	0	0	0	0	0	0	0	0	0	0	0	0	0	0		0	26.17	1	11	1	1	1	1	1	1	0	0	0	0	0	0	1	1	0	0	1	1	0	0
419	2	60	0	1	2	0	0	0	0	0	0	1	0	0	1	0	0	0	0	0	0	0	1	0	0	0	32.63	0	5	1	1	1	0	0	1	0	0	0	0	0	0	1	0	0	0	1	0	0	0
420	2	64	1	1	2	0	0	0	0	0	0	1	0	0	0	0	0	0	0	0	0	0	1	0		0	39.25	1	7	1	0	0	0	1	0	0	0	0	0	0	0	0	1	0	0	0	0	0	0
421	2	59	0	1	3	0	0	0	0	0	0	1	0	0	0	0	0	0	0	1	0	0	0	0	0	0	27.08	1	4	1	1	1	0	0	1	1	1	0	1	0	0	0	0	0	0	1	0	0	0
422	2	62	1	1	3	0	0	0	0	0	0	1	1	0	1	0	0	0	0	0	0	0	1	0		0	33.57	1	4	1	1	1	0	0	1	0	0	0	1	0	0	0	0	0	0	1	0	0	0
423	2	54	1	1	2	0	0	0	0	0	0	1	0	0	0	0	0	0	0	0	0	0	1	0		1	41.67	0	4	1	1	1	0	0	1	0	0	0	0	0	1	1	0	0	0	1	0	0	0
424	2	23	0	0	1	0	0	0	0	0	0	0	0	0	0	0	0	0	0	0	0	0	1	0	0	0	35.1	0	7	1	0	0	1	0	1	0	1	0	0	1	0	1	1	1	0	1	1	0	0
425	2	45	0	0	1	0	0	0	0	0	0	0	0	0	0	0	0	0	0	0	0	0	0	0	0	0		1	7	0	1	1	1	1	1	0	1	0	1	0	0	1	0	0	0	1	1	0	0
426	2	40	1	0	1	0	0	0	0	0	0	0	0	0	0	0	0	0	0	0	0	0	1	0		0	31.51	0	8	1	1	1	1	0	1	1	1	1	1	0	0	1	0	1	0	1	0	0	0
427	2	69	1	1	3	0	0	0	0	0	0	1	1	0	0	0	0	0	0	0	0	0				0		0	3	1	0	0	0	1	1	0	0	0	0	0	1	0	1	0	0	0	0	0	0
428	2	42	1	1	2	0	0	0	0	0	0	1	0	0	0	0	0	0	0	0	0	0	0	0		0	29.41	2	8	1	1	1	1	0	1	1	0	0	0	0	0	1	0	0	0	1	1	0	0
429	2	52	1	1	2	0	0	0	0	0	0	1	0	0	0	0	0	0	0	0	0	0	1	0		0	31.64	0	12	1	1	1	1	0	1	0	0	0	1	0	0	1	0	0	0	1	0	0	1
430	2	58	0	1	3	0	0	0	0	0	0	1	1	0	0	0	0	1	0	0	0	0	1	0	0	0	40.4	0	10	0	1	1	0	1	1	0	0	0	0	0	0	1	1	0	0	0	0	0	0
431	2	49	0	1	3	0	0	0	0	0	0	1	0	0	0	1	0	0	0	1	0	0	0	0	0	0	19.96	1	8	1	0	0	0	0	1	1	1	0	1	0	0	1	0	0	0	1	1	0	1
432	2	59	1	1	2	0	0	0	0	0	1	0	0	0	0	0	0	0	0	0	0	0	1	0		0	34.75	0	11	1	0	0	1	0	1	0	0	1	0	1	0	1	0	0	0	0	0	0	0
433	1	32	1	0	1	0	0	0	0	0	0	0	0	0	0	0	0	0	0	0	0	0	0	0		0	20.35	0	4	1	1	1	1	0	1	1	1	0	0	0	0	1	1	1	0	0	0	0	0
434	2	61	1	0	1	0	0	0	0	0	0	0	0	0	0	0	0	0	0	0	0	0	1	0		0	30.13	1	9	0	0	0	0	0	1	0	0	0	0	1	0	1	0	0	0	1	0	0	0
435	2	47	0	0	1	0	0	0	0	0	0	0	0	0	0	0	0	0	0	0	0	0	0	0	0	0	20.06	0	9	1	0	0	1	0	1	0	1	0	1	0	0	1	1	0	1	1	1	1	1
436	2	67	1	0	1	0	0	0	0	0	0	0	0	0	0	0	0	0	0	0	0	0	0	0		1	29.76	0	9	1	1	0	0	0	1	0	0	0	1	0	0	1	0	0	0	0	0	0	0
437	2	48	0	1	3	1	0	0	0	0	0	1	0	0	0	1	0	0	1	0	0	0	0	0	0	0	21.8	1	6	1	0	0	0	0	1	0	0	0	0	1	1	1	1	1	0	1	0	0	0
438	2	39	0	0	1	0	0	0	0	0	0	0	0	0	0	0	0	0	0	0	0	0	1	0	0	0	34.01	0	7	0	1	0	0	0	1	0	1	0	0	0	0	1	1	1	0	1	1	0	0
439	2	60	1	1	3	0	0	0	1	0	0	1	1	0	0	0	0	0	0	0	0	0	0	0		1	26.23	0	6	1	0	0	1	0	1	0	0	0	1	0	0	1	1	0	0	0	0	0	0
440	2	41	1	0	1	0	0	0	0	0	0	0	0	0	0	0	0	0	0	0	0	0	0	0		0	28.09	1	6	1	0	0	1	0	1	1	1	0	1	0	0	1	0	0	0	1	1	0	1
441	2	45	1	1	3	0	0	0	0	0	0	0	1	0	0	0	1	0	0	0	0	0	1	0		0	33.8	1	10	1	1	0	1	0	1	0	0	0	0	0	0	1	1	1	0	1	0	0	0
442	2	36	0	1	2	0	0	0	0	0	0	0	0	0	0	0	0	0	0	0	1	0	1	0	0	0	31.22		8	1	1	1	1	1	1	0	1	0	0	0	0	1	0	0	0	1	0	0	0
443	2	43	1	0	1	0	0	0	0	0	0	0	0	0	0	0	0	0	0	0	0	0	1	0		0	30.07	0	8	0	1	1	1	0	0	1	1	0	0	0	0	1	0	0	0	0	0	0	0
444	2	51	0	1	2	0	0	1	0	0	0	0	0	0	0	0	0	0	0	0	0	0	0	0	0	0	26.93	1	8	1	0	0	1	0	1	1	0	0	0	0	0	0	1	0	0	1	1	0	0
445	2	53	1	0	1	0	0	0	0	0	0	0	0	0	0	0	0	0	0	0	0	0	0	0		0	27.46	0	7	1	0	0	1	0	1	1	0	0	1	0	0	0	0	0	0	1	0	0	0
446	1	71	0	1	2	0	0	0	0	0	0	1	0	0	0	0	0	0	0	0	0	0	0	0	0	1	25.96	2	17	1	0	0	0	0	1	0	0	0	0	0	0	0	0	1	0	1	0	0	0
447	2	43	1	1	2	0	0	0	0	0	0	1	0	0	0	0	0	0	0	0	0	0	1	0		0	37.75	0	7	1	1	1	1	1	1	1	1	1	1	0	0	1	1	0	1	1	1	0	1
448	1	76	1	0	1	0	0	0	0	0	0	0	0	0	0	0	0	0	0	0	0	0	0	0		1	23.66	0	8	0	0	0	1	0	1	0	1	0	1	0	1	1	0	0	0	0	1	0	0
449	2	73	0	1	3	0	0	0	0	0	0	1	1	0	0	0	0	0	0	0	0	0	0	0	0	0	27.18	0	11	1	0	0	0	1	1	1	0	0	0	0	1	1	1	1	0	0	0	0	0
450	2	57	0	1	3	0	0	0	0	0	0	1	0	0	1	0	0	0	0	0	0	0	1	0	0	0	38.1	0	4	1	1	0	0	0	1	1	1	0	1	0	0	1	0	0	1	1	1	0	0
451	2	59	1	0	1	0	0	0	0	0	0	0	0	0	0	0	0	0	0	0	0	0	1	0		0	31.48	0	7	1	1	1	0	0	1	0	1	0	0	1	1	1	1	1	1	1	1	1	0
452	2	57	1	1	2	0	0	0	0	0	0	1	0	0	0	0	0	0	0	0	0	0	0	0		0	27.47	1	2	1	1	0	1	0	1	1	0	0	1	1	1	1	1	1	0	1	1	1	1
453	2	64	0	0	1	0	0	0	0	0	0	0	0	0	0	0	0	0	0	0	0	0	0	0	0	0	24.91	0	8	1	1	0	0	0	1	0	0	0	0	0	0	1	1	0	0	1	0	0	1
454	2	69	0	1	2	0	0	0	0	0	0	1	0	0	0	0	0	0	0	0	0	0	0	0	0	1	27.7	0	14	0	1	1	1	0	1	1	0	0	1	0	0	1	0	0	0	1	0	0	0
455	1	66	1	1	3	1	0	0	0	0	0	1	1	0	0	0	1	0	1	0	1	0				1		0	14	1	0	0	0	0	1	1	1	0	0	0	0	1	0	0	0	1	1	1	0
456	2	54	1	1	2	0	0	0	0	0	0	1	0	0	0	0	0	0	0	0	0	0	0	0		1	29.72	1	4	1	1	1	1	0	1	1	1	0	1	0	0	1	1	1	1	1	0	0	0
457	1	64	0	1	3	0	0	0	0	1	1	0	0	0	1	0	0	0	0	0	0	0	0	1	0	1	17.93	1	7	1	0	0	0	0	0	1	0	0	0	0	0	1	0	0	0	1	0	0	0
458	2	55	0	0	1	0	0	0	0	0	0	0	0	0	0	0	0	0	0	0	0	0	1	0	0	0	31.98	0	9	1	1	0	0	0	1	1	0	0	1	0	0	1	1	1	0	1	0	0	0
459	2	61	0	1	3	0	0	0	0	0	0	1	1	0	0	0	1	1	0	0	0	0	1	0	0	0	31.14	0	13	1	1	0	0	1	0	0	1	0	0	0	0	1	1	0	0	0	0	0	0
460	1	48	1	1	3	0	0	1	0	0	0	1	0	0	0	0	0	0	0	0	0	0	0	0		0	27.12	1	13	0	1	0	0	0	1	0	0	0	0	1	1	1	1	0	0	1	0	0	0
461	2	28	0	1	3	0	0	0	0	0	0	1	0	0	1	0	0	1	0	0	0	0	1	0	0	0	38.28	0	14	1	1	0	0	0	1	1	1	0	0	0	0	1	1	1	1	0	1	0	0
462	2	56	1	1	3	0	0	0	0	0	0	1	1	0	1	0	0	0	0	0	0	0	1	0		1	31.31	0	7	0	1	0	0	0	1	1	1	0	0	0	1	1	1	0	0	1	0	0	1
463	2	58	1	1	2	0	0	0	0	0	0	1	0	0	0	0	0	0	0	0	0	0	1	0		0	34.02	0	10	1	0	0	1	0	1	0	0	0	0	0	0	1	1	0	0	0	0	0	0
464	2	39	0	0	1	0	0	0	0	0	0	0	0	0	0	0	0	0	0	0	0	0	0	1	0	0	17.01	0	13	1	1	0	0	0	1	1	0	0	0	0	0	1	1	0	0	1	0	0	0
465	2	50	1	0	1	0	0	0	0	0	0	0	0	0	0	0	0	0	0	0	0	0	0	0		0	28.98	0	8	0	0	0	1	0	1	0	0	0	1	0	0	1	1	0	0	1	0	0	0
466	2	34	1	0	1	0	0	0	0	0	0	0	0	0	0	0	0	0	0	0	0	0	0	0		0	26.3	0	7	1	0	0	0	0	1	0	0	0	0	0	0	1	0	0	0	1	0	0	1
467	2	47	1	1	2	0	0	0	0	0	0	1	0	0	0	0	0	0	0	0	0	0	1	0		0	36.11	1	11	1	0	0	0	0	1	0	0	0	0	0	0	1	0	0	1	1	0	0	0
468	2	51	1	1	3	0	0	0	0	0	0	1	0	0	0	0	0	1	0	0	0	0	1	0		1	32.41	0	17	1	1	1	1	0	1	1	1	0	1	0	1	1	1	1	1	1	0	0	0
469	2	30	1	0	1	0	0	0	0	0	0	0	0	0	0	0	0	0	0	0	0	0	1	0		0	35.06	2	8	1	0	0	1	0	0	0	1	1	0	0	1	0	1	1	0	1	0	0	1
470	2	36	1	0	1	0	0	0	0	0	0	0	0	0	0	0	0	0	0	0	0	0	0	0		0	27.76	0	11	1	0	0	1	0	1	0	1	0	1	0	1	1	1	1	1	1	0	0	1
471	2	67	0	1	2	0	0	0	0	0	0	1	0	0	0	0	0	0	0	0	0	0	1	0	0	0	32.81	1	2	0	1	1	0	0	1	0	1	0	0	0	0	0	1	0	0	1	0	0	1
472	2	45	1	1	2	0	0	0	0	0	0	0	0	0	0	1	0	0	0	1	0	0	0	0		0	25.08	0	6	0	1	0	0	0	1	0	1	0	0	0	0	1	0	0	0	1	0	0	0
473	2	37	1	1	2	0	0	0	0	0	0	1	0	0	0	0	0	0	0	0	0	0	0	0		0	29.56		5	1	1	1	0	0	1	0	0	0	0	0	0	1	1	0	0	1	1	0	0
474	1	43	1	1	2	0	0	0	0	0	0	0	1	0	0	0	0	0	0	0	0	0	0	0		0	28.65		10	1	0	0	1	0	1	1	0	0	0	0	0	1	0	0	0	1	0	0	0
475	2	58	1	1	2	0	0	0	0	0	0	1	0	0	0	0	0	0	0	0	0	0	1	0		1	35.69	0	4	1	1	1	1	1	1	1	0	0	0	0	0	1	1	1	0	1	0	0	1
476	2	32	1	1	2	0	0	0	0	0	0	1	0	0	0	0	0	0	0	0	0	0	1	0		1	31.46	0	8	1	1	1	1	1	1	0	0	0	0	1	1	1	1	1	1	0	0	0	1
477	2	45	0	1	3	1	0	0	0	0	0	0	1	0	0	0	0	0	0	0	0	0	0	0	0	0	22.84	2	8	0	1	1	1	0	1	1	0	0	1	1	1	1	0	1	1	1	0	0	1
478	2	40	1	1	2	0	0	0	0	0	0	1	0	0	0	0	0	0	0	0	0	0	1	0		1	37.03	2	8	1	1	0	0	0	1	0	0	0	0	0	0	1	1	1	0	1	0	0	0
479	2	40	0	0	1	0	0	0	0	0	0	0	0	0	0	0	0	0	0	0	0	0	0	0	1	0	26.37	0	8	1	1	1	1	0	1	1	0	0	0	1	0	1	1	0	0	0	0	0	0
480	2	36	1	0	1	0	0	0	0	0	0	0	0	0	0	0	0	0	0	0	0	0	1	0		1	30.39	0	8	1	1	1	1	0	0	1	1	0	1	0	0	1	0	0	0	1	1	0	0
481	2	36	1	0	1	0	0	0	0	0	0	0	0	0	0	0	0	0	0	0	0	0	0	0		0	26.51	0	6	1	1	1	0	0	0	1	0	1	1	1	1	1	0	1	0	1	0	0	0
482	2	57	0	1	2	0	0	0	0	1	0	0	0	0	0	0	0	0	0	0	0	0	0	0	0	0	27.64	0	9	1	1	1	1	0	1	1	1	0	0	1	0	1	1	1	0	0	1	0	1
483	2	66	1	1	3	0	0	0	0	0	0	1	0	0	0	0	0	0	0	1	0	0	1	0		1	39.18	0	6	1	1	1	1	0	0	0	0	0	1	0	0	1	1	0	0	0	0	0	0
484	2	67	1	1	3	0	0	0	0	0	0	0	0	0	0	0	1	0	0	0	0	0	0	0		0	29.76	1	15	1	1	1	1	1	1	0	0	0	1	0	1	1	1	0	0	1	0	0	0
485	2	44	1	1	3	0	0	0	0	0	0	1	0	0	0	1	0	0	1	0	0	0	0	0		1	23.92	1	6	0	1	1	1	0	0	0	1	0	0	0	0	1	0	0	0	0	0	0	1
486	2	47	0	1	3	1	0	0	0	0	0	0	0	0	0	0	1	0	0	0	0	0	0	0	0	1	20.48	0	3	1	1	1	1	1	1	0	1	0	1	0	0	1	1	1	0	1	0	0	0
487	2	63	0	1	3	0	0	0	0	0	0	1	0	0	0	0	0	0	0	1	0	0	0	0	0	0	26.03	0	10	0	1	1	0	0	1	0	0	0	0	0	0	1	1	0	0	0	0	0	0
488	2	55	0	1	3	0	0	1	0	0	0	1	0	0	0	0	0	0	0	0	0	0	1	0	0	0	35.86	0	6	1	0	0	1	0	1	1	0	0	1	1	0	0	1	1	1	0	0	0	0
489	2	44	1	1	3	0	0	0	0	0	0	1	0	0	0	0	0	1	0	0	0	0	0	0		0	26.42	0	7	1	1	0	1	1	1	1	1	0	0	1	0	1	1	0	0	0	0	0	0
490	2	59	0	1	3	1	0	0	0	0	0	1	0	0	0	0	0	0	0	0	0	0	0	0	0	0	28.91	1	7	1	0	0	0	1	1	0	0	1	1	0	1	1	1	0	0	1	0	0	0
491	2	66	0	1	3	0	0	0	0	0	0	1	1	0	0	0	0	0	0	0	0	0	0	0	0	0	27.48	0	10	1	1	0	0	0	1	0	0	0	0	0	0	1	0	0	0	0	0	0	1
492	2	63	0	1	3	0	0	0	0	0	0	1	1	0	0	0	0	0	0	0	0	0	1	0	0	1	41.58	0	9	1	0	0	0	0	1	0	0	0	1	0	1	1	1	0	0	1	0	0	0
493	2	41	1	1	3	0	0	1	1	0	0	1	0	0	1	0	0	0	1	0	0	0	1	0		1	44.19	0	9	1	1	1	1	1	1	0	0	0	0	0	0	1	1	0	1	0	0	0	0
494	2	60	0	1	2	0	0	0	0	0	0	1	0	0	0	0	0	0	0	0	0	0	1	0	0	0	31.6	1	12	1	1	0	0	1	1	1	0	0	1	1	0	1	0	1	1	1	0	0	0
495	1	42	0	1	3	0	0	0	0	0	0	1	0	0	0	1	0	0	1	0	0	0	0	0	0	1	25.61	0	4	1	0	0	1	0	1	0	0	0	1	1	0	1	0	0	1	1	1	0	0
[truncated: 73 more columns]
